# Supplementary material for: Metabolite glues as a means of purine sensing and chemotherapeutic response
Source: Nature. 2026 Jul 15;655(8125):1300–8. doi: 10.1038/s41586-026-10790-3 (PMC13421311; doi:10.1038/s41586-026-10790-3)
Supplement: Supplementary file 5 — Source Data Fig. 1 [file 41586_2026_10790_MOESM5_ESM.xlsx]

## Sheet: Fig 1b
Gene	log2FC	(-log10) pvalue
ABCB1	-1.498	5.78936
ABCG2	-1.3476	5.78936
SLC20A1	-1.0414	5.78936
KEAP1	-1.0397	5.78936
ATIC	-0.85368	5.78936
TFRC	-0.77555	5.78936
PFAS	-0.72862	4.06509
ATP6V0E1	-0.7032	5.78936
ADSS	-0.6994	4.049
SLC25A1	-0.68922	4.55892
DHFR	-0.68062	3.50833
PPIP5K2	-0.66699	5.78936
ATP8B2	-0.65313	5.78936
PPAT	-0.64642	2.58498
ATP6AP1	-0.64072	3.92603
SLC4A7	-0.62017	4.17658
PDHB	-0.61932	3.4529
SLC38A2	-0.61781	2.55007
ACOX1	-0.61637	3.4529
KCTD10	-0.60667	2.55057
GART	-0.58361	3.03732
PDE10A	-0.56488	2.66454
ADSL	-0.56215	1.73864
PRPS2	-0.54358	3.5038
GNPAT	-0.54175	2.72603
PHF8	-0.53819	3.75998
FPGS	-0.53533	4.1983
PANK3	-0.52868	2.00212
AGPAT1	-0.5249	2.33163
FAHD2B	-0.51935	2.33163
PDHA1	-0.51768	4.42764
PEX1	-0.50642	1.78784
ENO1	-0.48616	1.14168
ALG9	-0.48287	2.14759
ATP2A2	-0.48211	0.764371
ATP6V1B2	-0.48178	1.03081
GLUL	-0.47955	3.10542
SDHA	-0.47226	2.93994
CYP21A2	-0.47017	3.92603
NUDT18	-0.46585	3.5038
CMAS	-0.46513	2.33163
COX7B2	-0.46385	1.53176
AHCYL1	-0.46158	3.83033
EBP	-0.46022	2.93874
ATP5G2	-0.45187	3.00049
SC5D	-0.44901	3.50833
SLC45A3	-0.44467	3.82088
LBR	-0.44444	1.89901
GSR	-0.44243	2.55007
SULT1C4	-0.44118	1.69304
HSD11B1	-0.44035	1.69304
UGP2	-0.43966	2.00226
PTEN	-0.43763	3.75193
SULT1C2	-0.43682	1.18686
ETNK1	-0.43636	5.78936
FAAH2	-0.43517	2.58498
GBE1	-0.43407	2.87926
PGM3	-0.42777	1.50464
SLC17A1	-0.41975	2.55007
SLC30A5	-0.41916	2.67442
SLC10A5	-0.41723	1.53176
UROS	-0.41662	1.18686
KCNJ10	-0.41626	3.44892
CCDC102B	-0.40583	1.69304
SLC11A2	-0.39848	2.55007
ATP6AP2	-0.39499	0.781464
SLC22A8	-0.39453	1.7245
C1GALT1	-0.3945	1.35494
CYB5D1	-0.3914	2.12954
SLC33A1	-0.38589	1.73864
AK1	-0.38531	1.37891
ADHFE1	-0.38516	1.37891
PON2	-0.38224	2.00212
PPARG	-0.38094	1.18686
ADCK3	-0.37389	1.69297
KDM5C	-0.37366	2.14779
GSTA2	-0.37354	2.67442
AIFM1	-0.3723	1.24185
ALDOA	-0.37003	0.273974
AGK	-0.37003	1.37888
ST8SIA4	-0.36992	1.18684
SIRT1	-0.36612	1.31908
PDE7A	-0.36482	1.37891
CHI3L1	-0.3644	2.33163
EHD1	-0.36338	1.06955
TCIRG1	-0.36311	2.33194
STEAP1	-0.36253	2.12954
ABHD2	-0.36228	1.78784
HACL1	-0.35762	2.67508
CKMT1B	-0.35641	0.645277
CNGB1	-0.35383	1.73871
ELOVL2	-0.3537	0.830825
KCNQ3	-0.35359	1.7245
SLC35F5	-0.35354	1.10651
TKT	-0.35187	0.918473
SLC39A10	-0.35119	1.7245
SULT1C3	-0.35101	1.37888
TMEM104	-0.35069	1.35494
ARG2	-0.3503	0.987542
FTH1	-0.34571	0.764396
MAN2A1	-0.34509	1.7245
ALG12	-0.34504	2.55057
ABHD14A	-0.34399	1.06956
SLC36A4	-0.34292	1.69297
GABRA3	-0.3417	2.00226
SLC35D3	-0.34129	1.61261
MSMO1	-0.341	1.2685
B3GALNT2	-0.34083	1.26848
ST6GALNAC2	-0.34021	2.58498
AFMID	-0.33952	1.69297
TK2	-0.33796	1.69297
BAAT	-0.33562	1.41167
STEAP3	-0.33488	1.37891
UAP1	-0.33362	1.35494
PIP5K1A	-0.33119	0.918473
SLC38A4	-0.3309	1.69304
SLC22A24	-0.32852	0.764371
GLT8D1	-0.32822	2.00226
B3GALT4	-0.32643	1.37888
SLC16A12	-0.32632	1.10651
GSTA4	-0.32555	1.37888
ATG7	-0.32502	1.37888
HSD17B4	-0.32434	2.00212
GABRP	-0.3238	1.37888
GMPPB	-0.32351	0.547171
ALDH3B1	-0.32313	1.03081
PTGES	-0.3231	1.78784
GFPT2	-0.3228	1.69304
MAN2B2	-0.32258	1.18684
ETNK2	-0.32171	1.2685
SLC36A3	-0.32102	1.18686
AHCY	-0.3193	1.18686
ZACN	-0.31847	1.2685
ASAH1	-0.31841	1.50464
LOX	-0.31789	1.73871
ATP13A5	-0.31759	1.18686
NOX1	-0.31647	1.37891
GAA	-0.31472	1.06955
UGT1A9	-0.31429	0.831915
GLYR1	-0.31398	2.49689
ATP6V0C	-0.31182	0.571881
PMP2	-0.31092	1.61261
SLC39A5	-0.3108	1.26848
GUCY2C	-0.31069	0.918437
EDEM3	-0.31011	1.03081
SLC1A6	-0.31003	2.14759
SLCO1B3	-0.3095	2.00226
GADL1	-0.30727	1.21835
SQLE	-0.30683	1.31912
SLCO4C1	-0.30668	1.31908
UROD	-0.30645	0.410062
AQP10	-0.3059	1.37891
GALNT15	-0.30527	1.61256
SLC25A51	-0.30488	0.830825
ATP8B4	-0.30468	1.50464
AWAT1	-0.30424	1.50469
PANK2	-0.30311	2.33163
XBP1	-0.3028	2.00226
UQCR11	-0.30268	0.830825
CDS1	-0.30255	1.06956
ACSF2	-0.30252	1.37888
BPHL	-0.30129	1.41172
CYP3A4	-0.30126	0.918473
CNEP1R1	-0.30126	1.61261
SULT6B1	-0.30102	0.987542
SLC34A2	-0.29886	1.03081
NPC1	-0.29862	0.830825
SLC22A14	-0.29799	2.33194
RSAD1	-0.29796	0.671315
ALDH18A1	-0.29776	1.41172
CS	-0.29768	1.03081
GGTLC1	-0.29752	3.44892
PPCS	-0.29548	0.869859
SYNJ1	-0.29536	1.35491
SLC2A13	-0.29501	2.4018
B3GALT5	-0.29492	2.00212
FLAD1	-0.29482	0.601002
SLC22A9	-0.29469	1.5318
KCTD1	-0.29465	1.78776
AGPAT2	-0.2925	1.03081
MOCS2	-0.29243	1.37888
GABRR2	-0.29172	1.00903
SLC26A9	-0.29087	2.33194
GPI	-0.29059	0.918437
DLD	-0.29035	1.37888
RHAG	-0.28895	0.830825
COQ10A	-0.28833	1.00901
ABCA10	-0.2879	1.03081
PAM	-0.28702	2.00226
SLC25A45	-0.28648	1.10651
ENGASE	-0.28537	0.830825
PDXDC1	-0.28385	1.03079
PEMT	-0.28377	1.50469
DHRS7B	-0.28354	2.14779
ATP6V0D1	-0.28177	0.601002
ACADSB	-0.28144	1.18684
PYROXD1	-0.28143	0.643171
ALAS1	-0.28139	1.10649
MGAT5	-0.28135	1.03081
PGAM5	-0.28083	0.643171
INPP5D	-0.28069	1.18684
NUDT10	-0.2796	1.06956
ABCB4	-0.2794	1.2685
HIF1AN	-0.27749	0.643152
LPCAT2	-0.27737	1.26848
GLT6D1	-0.27733	2.33194
PCYOX1L	-0.27729	1.18684
ANKRD23	-0.27656	1.37891
INSIG2	-0.27615	1.18686
BCAT1	-0.27598	1.03079
PCBD2	-0.27586	1.35491
SLC25A19	-0.2752	0.918473
CYB561A3	-0.27498	1.37888
ACSL1	-0.27498	2.00212
ATG5	-0.2747	1.72457
BLVRA	-0.27463	1.31912
NADK	-0.27361	1.18684
SLC25A28	-0.27268	0.764396
GPX8	-0.27205	0.547171
INPPL1	-0.27167	1.61261
SLC6A13	-0.27162	1.24185
ACAA1	-0.27151	1.37888
GPLD1	-0.27135	1.03081
UGT1A6	-0.27064	1.46853
PMVK	-0.26965	1.69297
ACO1	-0.26879	1.2685
DGKE	-0.26843	0.764396
SLCO1B1	-0.26751	1.35494
SLC4A11	-0.26693	0.987542
SLC25A25	-0.26685	1.10649
RPE	-0.26661	0.781464
SRR	-0.26602	1.03081
SLC13A4	-0.26542	0.764371
BPNT1	-0.26516	1.37888
DECR2	-0.26505	1.35491
LDLR	-0.26503	0.764396
IFI30	-0.26457	1.1417
CYB5R1	-0.26429	1.8417
PNLIP	-0.26414	1.03081
GCDH	-0.26388	1.78784
SCAP	-0.2634	2.00226
LTC4S	-0.26189	1.61256
KCNMB1	-0.2617	0.764396
ALG11	-0.26134	0.601002
NRF1	-0.26133	0.547171
SDHD	-0.26021	1.2685
CHI3L2	-0.26004	0.918437
UGT1A7	-0.25996	0.860247
ACY3	-0.25958	1.26848
NUDT8	-0.25903	0.918437
SAT2	-0.25901	0.781464
MBOAT7	-0.25777	0.987542
GCNT2	-0.25775	0.918473
SLC16A10	-0.25758	1.37888
MANBA	-0.25734	0.918473
ACADL	-0.2571	0.764371
P4HA3	-0.2566	0.987542
MIF	-0.25608	1.2685
MTR	-0.25517	1.53176
ABCA9	-0.25443	0.781464
STS	-0.25431	1.69304
SLC35A5	-0.25428	0.764396
MVK	-0.25407	0.781464
RFK	-0.25376	1.03079
GXYLT1	-0.25225	1.06955
GDE1	-0.25176	0.643152
FADS1	-0.2516	0.781464
FHIT	-0.25145	2.00226
OGDHL	-0.25046	0.601002
SIRT6	-0.24985	1.10651
ATP6V1G3	-0.24927	1.2685
FCER1A	-0.24908	0.918437
NOX4	-0.24888	1.06956
DTYMK	-0.2485	0.322156
PLCD3	-0.2479	0.918473
APOH	-0.24676	0.571881
ENPP4	-0.24672	0.643171
SLC25A40	-0.2467	1.10649
LCLAT1	-0.24625	1.35494
GLYATL1	-0.24586	1.03081
MCOLN1	-0.24568	0.764371
SLC27A4	-0.24522	1.7245
KCTD15	-0.24508	1.37888
FDXR	-0.24486	0.643152
SLC39A1	-0.24486	0.781464
SUCLG2	-0.24464	1.1697
CEPT1	-0.24421	0.764371
GFPT1	-0.24389	0.764371
SLC16A7	-0.24343	2.2315
FAHD1	-0.24341	0.781464
TRPV1	-0.24288	1.18686
SLC4A2	-0.24197	1.18684
MBOAT2	-0.2411	0.830825
ABHD11	-0.24069	1.16968
ATP6V1G1	-0.23967	0.764371
ATP13A3	-0.23953	0.547171
CYP2A7	-0.23889	1.03079
PAICS	-0.23844	1.37888
CLIC3	-0.23806	1.2685
FH	-0.23707	0.781464
CHRNA6	-0.23696	0.987542
NUDT3	-0.23491	1.14168
FUCA2	-0.23484	0.955695
NDUFA13	-0.2346	0.764371
PIK3R1	-0.23454	1.69297
SLC35A1	-0.23395	0.643171
APEH	-0.23349	0.781464
AASDH	-0.23344	0.955695
KDM4D	-0.23303	0.601019
GALNT14	-0.23251	0.869859
IDUA	-0.23205	1.61261
SLC25A52	-0.23169	0.68607
SLC10A4	-0.23164	1.03081
HNMT	-0.22987	0.781464
TET3	-0.22969	1.16968
GPX5	-0.22916	0.547171
PTGR1	-0.2286	0.764396
ATP13A4	-0.22829	1.03079
ALG14	-0.22791	0.643171
ITPKB	-0.2278	1.5318
SPTLC3	-0.22715	1.03079
CYP26B1	-0.22684	1.35494
CROT	-0.22678	1.18684
PON1	-0.22602	0.643171
HCN3	-0.22583	0.918437
CDO1	-0.22557	0.764396
CHRND	-0.22546	1.06955
MAN1A1	-0.22499	0.764371
MTHFD2L	-0.22486	0.571881
NEU1	-0.22426	0.987542
AGXT	-0.22332	0.918473
CYB5R4	-0.22331	0.781464
KCNAB3	-0.22251	1.18686
SLC35A2	-0.22218	1.03079
ATP10D	-0.22003	1.18684
PI4KA	-0.21981	0.571881
HMGCLL1	-0.21933	0.386666
ABCA3	-0.21856	0.741076
SCCPDH	-0.21603	1.73864
FADS2	-0.21595	0.764396
LPO	-0.21594	0.601002
GSTA1	-0.21544	1.26848
PGAM1	-0.21456	0.322165
FUT10	-0.21411	1.03081
ALDH8A1	-0.214	1.37888
GRIN1	-0.21393	0.643152
TYMS	-0.21391	0.764371
FDX1L	-0.21379	0.643171
ATP2B4	-0.21357	0.764371
PHF2	-0.21338	1.18684
NDUFA12	-0.21254	0.764371
CACNA2D2	-0.21213	0.601019
MMACHC	-0.21165	0.273974
FABP12	-0.21145	0.830825
ALG2	-0.21095	0.410062
ARSK	-0.2108	0.399681
KCNA2	-0.21071	0.643152
HAO1	-0.21045	0.203787
PPA1	-0.20979	0.571881
SLC18B1	-0.20939	0.528049
HDHD1	-0.20938	0.643152
ADCY9	-0.20935	0.781464
SLCO6A1	-0.20863	1.69304
ACSS1	-0.20845	1.03079
NAA40	-0.20774	1.03079
KDM3A	-0.20724	1.37891
SOD1	-0.20694	0.203787
SLC29A2	-0.20669	0.764371
GAL3ST3	-0.20663	0.764371
ACSL6	-0.20657	1.03079
ST3GAL5	-0.2065	1.03079
KCTD6	-0.20591	1.14168
KCNH1	-0.20587	2.00226
SLC25A10	-0.20532	0.781464
MCU	-0.2052	1.31908
CYP17A1	-0.20513	0.547171
PIP5KL1	-0.20494	0.322165
AQP7	-0.20464	0.869859
NT5DC2	-0.20454	0.643171
ITGAV	-0.20426	0.203787
ATP5L	-0.20399	0.547171
COX5B	-0.20388	0.764371
NXN	-0.2037	1.1417
GYG2	-0.20341	1.37891
ATP6V0B	-0.20328	0.830825
GTDC1	-0.20301	1.03081
UGT1A3	-0.20232	0.541332
MDH1B	-0.20194	0.8041
NME7	-0.20194	0.781464
COX18	-0.20158	0.764396
SLC6A7	-0.20111	0.764396
CH25H	-0.20109	0.528063
SCN8A	-0.201	1.72457
ABCB11	-0.20055	0.528049
TNXB	-0.2003	0.671335
CFTR	-0.20014	0.764396
DHCR7	-0.20007	1.18686
NME4	-0.19983	0.764396
ENPP3	-0.19956	0.322165
ABCD1	-0.19891	0.643152
SLC2A14	-0.19869	0.410062
KCNK4	-0.19836	0.547171
RAB18	-0.19775	0.399681
PTGS2	-0.19774	0.410062
SLC23A2	-0.19771	0.987542
ASMTL	-0.19746	0.764371
NDUFAF2	-0.19713	0.399681
PIK3CG	-0.19693	0.571881
PNP	-0.19678	0.987542
MUT	-0.19573	0.547171
ST6GALNAC1	-0.19568	0.601002
ALDH7A1	-0.19543	0.830825
SLC25A2	-0.19499	0.643171
UGT2A3	-0.19401	0.764371
SLC38A7	-0.19352	1.03081
FN3K	-0.19352	1.03081
SLC25A41	-0.19334	0.643152
ST3GAL3	-0.1931	0.547171
SLC29A3	-0.19291	0.571898
SLC5A10	-0.19274	1.89911
DUS4L	-0.19264	1.03079
SLC27A1	-0.19221	0.410062
HPRT1	-0.19213	1.26848
SLC12A3	-0.19112	0.547171
QSOX2	-0.19106	1.03079
SLC34A3	-0.19105	0.571881
KCTD9	-0.19099	2.00212
ST6GALNAC4	-0.19051	0.781464
NAGPA	-0.18992	0.410062
LTA4H	-0.1893	0.764371
HDC	-0.18923	0.643171
GLRX2	-0.18922	1.37888
GCKR	-0.18919	0.918473
ASPHD2	-0.18908	0.643152
MFSD4	-0.189	0.624812
ATP6V1H	-0.18897	0.547171
ATP5H	-0.18875	0.547171
SLC23A1	-0.18857	0.918437
EXT1	-0.1883	0.34728
GLRA1	-0.18825	0.643171
ATP6V1G2	-0.1881	1.37891
KCNK2	-0.18798	0.830825
IP6K3	-0.18791	0.987542
ACE2	-0.18729	0.987542
GK2	-0.18709	0.547171
PCYT2	-0.18694	1.06956
SLC25A12	-0.18669	0.547171
KCNJ13	-0.18646	0.781464
GALNT5	-0.18646	1.18686
PRDX4	-0.18619	0.764396
MPC2	-0.18599	0.547171
ENTPD3	-0.18597	0.918437
CPT1A	-0.18595	0.571881
SV2C	-0.1859	1.37888
UPP2	-0.18573	0.781464
SLC44A1	-0.18571	1.26848
GSTO1	-0.18558	0.34728
SLCO1A2	-0.18513	1.03081
CERS5	-0.18477	0.399681
GSTM2	-0.1847	0.547171
NIT1	-0.18463	0.399681
SDHB	-0.18447	0.781464
SEPHS2	-0.18381	0.386666
MAGT1	-0.18366	0.375244
CYP3A43	-0.18362	0.987542
PGM2L1	-0.18357	0.918473
SLC22A16	-0.18352	0.764396
AKR1B15	-0.18349	1.84179
PDE5A	-0.18262	0.764396
DECR1	-0.18215	0.8041
CECR1	-0.18204	1.31908
ACLY	-0.18153	0.298657
NDUFS7	-0.18139	0.189223
FTO	-0.18106	0.528063
STARD6	-0.18085	0.34728
CHKA	-0.18058	0.528063
MCCC2	-0.18038	0.410062
PLCD1	-0.17999	0.764371
LDHB	-0.17986	0.781464
SLN	-0.17961	0.904238
ABCD2	-0.17958	0.601002
PDE3A	-0.17948	0.781464
NME5	-0.17922	0.288741
HAAO	-0.1792	0.571898
COX19	-0.17899	0.528049
NDUFC1	-0.17883	0.430018
CYB561	-0.17862	0.781464
MFSD10	-0.17854	1.61261
ATP6V0A4	-0.17825	0.547171
BPGM	-0.17812	0.643152
KCTD14	-0.17788	0.601002
MFSD5	-0.17785	0.830825
CATSPER3	-0.17763	0.571898
ASPHD1	-0.17748	0.643171
SLCO2B1	-0.17697	0.338263
C12orf5	-0.17668	0.34727
SLC35F3	-0.17656	0.830825
CBR3	-0.17629	0.764371
AKR1B1	-0.17628	0.643171
ELOVL6	-0.17613	0.399681
PLD2	-0.17593	0.547171
SLC15A3	-0.17555	0.764396
SLC5A7	-0.17544	0.601019
FMO2	-0.17496	0.571881
EPHX2	-0.1741	1.03081
SLC26A4	-0.17387	0.643171
SLC25A6	-0.17369	1.03081
CRP	-0.17312	0.430029
NDUFA4L2	-0.1731	0.781464
PLCXD1	-0.17292	0.764371
KDM6A	-0.17279	1.03079
GABRE	-0.17272	0.547171
PLCB4	-0.17271	0.643152
SLC22A20	-0.17255	1.14168
ABHD5	-0.17247	0.643171
GLS	-0.17236	0.781464
GSTT1	-0.17214	0.781464
KCNN1	-0.17186	1.03079
SLC22A5	-0.17174	0.528049
ITPR3	-0.17158	0.764396
APOC3	-0.17133	0.547171
HCN2	-0.17111	1.03079
NANP	-0.17094	0.643171
GABRG1	-0.17069	0.203787
CYP3A7	-0.17048	0.399681
KCTD11	-0.17036	0.547171
SEPHS1	-0.17013	0.189223
SLC25A14	-0.16996	0.410062
MSRB3	-0.16964	0.322165
SLC26A8	-0.16946	0.203787
CNGA2	-0.16889	0.671335
PTGES2	-0.16886	0.34728
G6PD	-0.16842	0.119512
SLC25A42	-0.16787	0.273974
SLC6A8	-0.16777	0.764396
KCTD5	-0.16771	0.601019
SLC22A7	-0.16762	0.430029
KCNJ4	-0.16755	0.528049
B3GNT5	-0.16749	0.547171
GCNT3	-0.16745	0.338272
ABCC11	-0.16703	0.781464
FAM213B	-0.16602	0.547171
NDUFAB1	-0.16595	0.399681
CLIC5	-0.16556	0.601019
TPO	-0.16554	0.741076
CHST10	-0.16504	0.375244
CATSPER1	-0.16451	0.547171
LCT	-0.16378	0.375244
PRDX5	-0.16358	1.03081
ITPK1	-0.16279	0.528049
PCYT1B	-0.16241	0.764371
ECI1	-0.16238	0.322165
ADH7	-0.1623	0.547171
MAN1B1	-0.16229	0.213625
GRHPR	-0.1614	0.781464
ETFB	-0.16131	0.601002
CHST15	-0.16122	0.375244
GDPD5	-0.16121	0.671335
GRXCR2	-0.16107	0.764371
SLC39A12	-0.16107	0.601002
NUDT6	-0.16101	0.322165
ATP6V0A2	-0.16072	1.00901
PKD2L1	-0.16033	0.399681
PFKL	-0.16027	0.288741
ADIPOR2	-0.15828	0.399681
COX11	-0.15817	0.203787
MOGAT3	-0.1579	0.34728
MFNG	-0.15734	0.410062
CACNG4	-0.15705	0.643171
PPAPDC1A	-0.15689	0.399681
CYP27C1	-0.15649	0.601019
NUDT16	-0.15641	1.03079
KDM5B	-0.15635	0.410062
NDOR1	-0.15597	0.410062
FABP1	-0.15559	0.410062
AHCYL2	-0.15531	0.410062
XYLT2	-0.15516	0.263476
FABP4	-0.15513	0.288741
GABRG2	-0.15459	0.571898
CLCC1	-0.15454	0.410062
PMM2	-0.15449	0.203787
ATP5O	-0.15446	1.73864
GXYLT2	-0.15437	0.764371
ACOX2	-0.1538	1.03081
NAGS	-0.15368	0.671315
ATP2B2	-0.15345	0.34728
NT5DC3	-0.1534	0.547171
FMO1	-0.15336	0.430018
NSDHL	-0.15331	0.547171
APOA5	-0.15274	0.764371
CYP4F8	-0.15244	0.601019
NKX2-3	-0.15214	0.547171
MDH2	-0.15166	1.26848
FDX1	-0.15109	0.571881
AMY2B	-0.15106	0.404063
GLUD2	-0.15103	0.781464
ACSBG1	-0.15079	0.288741
SLC22A3	-0.15071	0.375244
NDUFB8	-0.15051	0.360384
PISD	-0.15043	0.322165
LIPG	-0.15026	0.830825
PDK1	-0.15021	0.601019
CYP4F3	-0.14999	1.5318
KDM5D	-0.14988	1.35494
ASIC3	-0.14979	0.781464
BNIP3	-0.1496	1.37888
INPP5F	-0.14931	0.174879
INPP4A	-0.14916	0.298657
NDST4	-0.14863	0.203787
SLC17A2	-0.1485	0.203787
AANAT	-0.14828	0.298657
CHPF2	-0.14776	0.764396
SLC39A8	-0.14776	0.399681
SGPL1	-0.14775	0.386666
PPARD	-0.14757	0.34727
SCD5	-0.14715	0.514193
NOX3	-0.14687	0.273974
HSD17B7	-0.14687	0.781464
TP53I3	-0.14684	0.601019
BEST2	-0.14663	0.410062
NUDT4	-0.14649	0.34728
FOXRED1	-0.14602	0.298657
SLC22A1	-0.14573	1.03079
HSD17B11	-0.14565	0.298657
FAH	-0.14488	0.410062
SLC47A2	-0.14463	0.571881
KCTD20	-0.14459	0.168898
SLC25A11	-0.14443	0.288741
TRPM1	-0.14432	0.399681
ALG3	-0.14398	1.18686
GLB1L3	-0.14385	0.375244
GABRB2	-0.14358	0.203787
UST	-0.14356	1.06956
ABCB8	-0.14314	0.601002
TNF	-0.14301	0.601019
MVD	-0.14276	0.375244
AASS	-0.14265	0.189223
ELOVL4	-0.1424	0.781464
GSTA3	-0.14236	1.03081
TPMT	-0.14225	0.338272
COLGALT1	-0.1416	0.528049
SLC8B1	-0.14152	0.159869
TYW5	-0.14148	0.360384
SLC26A5	-0.14129	0.322156
MGST3	-0.14098	0.399681
COX7B	-0.14057	0.189223
GBA2	-0.14046	0.410062
NAT1	-0.14016	0.410062
GALNT6	-0.13996	0.203787
ZC3H12A	-0.1399	0.399681
SLC26A11	-0.13967	0.601002
TRPA1	-0.13954	0.547171
SLC31A1	-0.13937	0.203787
COX6C	-0.13914	0.972365
ST8SIA1	-0.13865	0.360384
APOA2	-0.13853	0.288741
PIK3CB	-0.13848	1.03079
COX7A2	-0.13829	0.830825
CA14	-0.13827	0.34727
GLYCTK	-0.13777	0.643152
AMT	-0.13772	0.399681
PHYKPL	-0.13761	0.528049
KCNE1	-0.13737	0.322165
ATP4B	-0.13728	0.273974
CYP7B1	-0.13724	0.781464
ABHD12	-0.13713	1.16968
SLC25A13	-0.13651	0.918473
MAT2B	-0.1365	0.34728
PLCD4	-0.13629	0.571881
B3GNT1	-0.13592	0.528063
SLC23A3	-0.13583	0.830825
SLC44A4	-0.13576	0.338272
GPD1L	-0.13515	0.322156
GLYATL2	-0.13481	0.781464
LOXL2	-0.13479	0.764396
PLIN4	-0.13477	1.03079
CETP	-0.13447	0.571898
SFXN4	-0.13441	0.528049
PDE6H	-0.13398	0.399681
ALDH5A1	-0.13379	0.203787
ACSL3	-0.13323	1.24188
COX4I1	-0.13312	0.119512
ADCY5	-0.13226	0.078454
ECHDC1	-0.13159	1.18684
ADCY8	-0.13155	0.153249
PLD6	-0.13144	0.410062
SCN7A	-0.13126	0.168898
SLC25A22	-0.13114	0.547171
ASPG	-0.13063	0.375244
ATP2A3	-0.13057	0.643171
FABP6	-0.13056	0.322165
DHFRL1	-0.13015	0.288741
WBSCR17	-0.12965	0.298657
XYLB	-0.1296	1.37888
SIRT7	-0.12945	0.410062
GNMT	-0.12938	0.830825
ACOT13	-0.12937	0.601019
STEAP4	-0.12922	0.643152
KCNK16	-0.12886	0.34728
CYP1B1	-0.12885	0.203787
AQP5	-0.12885	0.288741
LPGAT1	-0.12868	1.72457
RENBP	-0.12858	1.50464
SLC14A2	-0.12842	0.203787
GRIA2	-0.12826	0.203787
ORAI3	-0.12824	0.547171
SLC10A6	-0.12786	0.288741
SRXN1	-0.12759	0.547171
ADH6	-0.12742	0.830825
UGT1A1	-0.1273	0.547171
COX8A	-0.1272	0.399681
ACMSD	-0.12717	0.375244
PDE4A	-0.12693	0.410062
HYAL2	-0.12686	0.571881
STARD3NL	-0.12667	0.410062
PNPLA6	-0.12657	0.322156
ABCA8	-0.12612	0.203787
SLC35E4	-0.12595	0.338263
PLA2G7	-0.12582	0.203787
HAGHL	-0.12574	0.547171
SMOX	-0.12543	0.571898
SLC5A5	-0.12538	0.322156
ARSD	-0.12536	0.203787
GRIN3B	-0.12446	0.132904
ATP10A	-0.12429	0.34728
KDM2A	-0.12421	0.203787
COX10	-0.12394	0.203787
P2RX6	-0.12348	0.386666
FIG4	-0.12323	0.399681
OAT	-0.12317	0.322156
COX7A2L	-0.12313	0.322165
NAALAD2	-0.12293	0.386666
SDSL	-0.12279	0.375244
SLC16A1	-0.12234	0.288741
FOLR2	-0.12205	0.430018
LYZ	-0.12173	0.288741
SLC22A11	-0.12163	0.298657
NME2	-0.12162	0.29972
PPAPDC3	-0.12145	0.203787
AQP4	-0.12127	0.671335
NAT8	-0.12098	0.781464
SULT1B1	-0.12094	0.288741
PDE6A	-0.12083	0.764371
MBOAT4	-0.12006	0.213625
FN3KRP	-0.11994	0.203787
ELOVL5	-0.11991	0.203787
ACOT9	-0.11939	0.263476
NDUFS2	-0.11898	0.410062
GABRB3	-0.11893	0.213625
ACAA2	-0.11859	0.410062
SLC22A25	-0.11795	0.338272
ETFDH	-0.11778	0.764371
KCNJ9	-0.11774	0.741076
SLC17A3	-0.11761	0.781464
SMS	-0.11758	0.203787
ST6GAL1	-0.11752	0.386666
MTHFD1	-0.11697	1.37891
GALM	-0.11681	0.213625
TM7SF2	-0.1166	0.781464
CYP4Z1	-0.11645	0.34727
CACNA2D1	-0.11639	0.203787
CTNS	-0.11623	0.288741
NDUFV1	-0.1162	0.174879
TCN1	-0.11608	0.322165
EDEM2	-0.11551	0.547171
GABRG3	-0.11522	0.288741
2024-03-01	-0.11498	1.24185
PHOSPHO2	-0.11497	0.338263
CACNA1E	-0.11484	0.338272
SGPP2	-0.11476	0.298657
LPIN2	-0.11474	0.298657
CHIA	-0.11472	0.273974
NDUFB4	-0.11452	0.159869
CHST7	-0.1145	0.34728
UGDH	-0.11437	0.203787
ABCC6	-0.11422	0.288741
UGT2B15	-0.11409	0.288741
GANC	-0.11368	0.213625
PDE4D	-0.11317	1.72457
TPK1	-0.11297	0.399681
PDE12	-0.11214	0.0784488
COX7A1	-0.11207	0.399681
AQP12A	-0.1119	1.18686
AMDHD1	-0.11187	0.322156
HEXDC	-0.1112	0.386666
CBR4	-0.111	0.410062
SUOX	-0.11089	1.18684
GLB1L	-0.11058	0.375244
CANT1	-0.11041	0.34727
ULK1	-0.11039	0.410062
STK11	-0.11008	0.643171
MSRB1	-0.11005	0.34727
GALNT2	-0.10984	0.830825
AQP2	-0.10962	0.298665
THRSP	-0.10959	0.203787
EDEM1	-0.10933	2.66454
IDH3B	-0.10921	0.375244
CNGA3	-0.10913	1.50469
PFKFB1	-0.10912	2.33163
NAT9	-0.1091	0.174879
B3GALT2	-0.1091	0.410062
STARD10	-0.10906	0.189223
SLC9A2	-0.10887	0.168898
ATP2B3	-0.10878	0.671335
ITPA	-0.10863	0.322165
UPB1	-0.1086	0.288741
ASIC4	-0.10856	0.298657
KCNJ5	-0.10855	0.386666
SLC10A7	-0.1085	0.203787
ARSH	-0.10827	1.18686
GRIA1	-0.10813	0.430018
AQP9	-0.1081	1.06955
PLA2G12A	-0.10783	0.322165
CA8	-0.10782	0.430029
P2RX5	-0.10763	0.288741
SLC4A9	-0.10752	0.410062
SLC17A8	-0.10734	0.263476
UGT2A1	-0.10705	0.34728
CYB5RL	-0.10704	0.288741
2024-03-02	-0.10651	1.73871
GABRA6	-0.1062	0.987542
TXNRD2	-0.10618	0.34727
GOT2	-0.10609	0.273974
BCKDHB	-0.10605	0.430029
SCN1A	-0.10589	0.11076
CYP2C8	-0.10583	0.322165
QSOX1	-0.10559	0.273974
ATP6V0D2	-0.10533	0.203787
GRID1	-0.10511	0.288741
IRG1	-0.10506	0.547171
MSRA	-0.10498	0.781464
KDM4C	-0.10498	1.18684
ATP6V1E1	-0.10473	0.168898
HSD17B6	-0.10438	0.322165
LHPP	-0.104	0.288741
GALNT8	-0.10343	0.203787
GGT6	-0.10336	0.288741
SCLY	-0.10293	0.0724962
ZADH2	-0.10268	0.203787
TST	-0.1023	0.263476
CACNG2	-0.10182	0.399681
SLC19A1	-0.10173	0.764396
ENTPD2	-0.1017	0.311901
PCTP	-0.10139	0.347889
FOXRED2	-0.10113	0.643152
KCNT2	-0.10081	0.119512
GFOD2	-0.10071	0.430018
MIP	-0.10063	0.830825
CACNA1B	-0.10047	0.322156
LYG1	-0.10015	0.571881
ENPP1	-0.099708	0.0652996
PFKM	-0.099477	0.322156
SLC11A1	-0.099275	0.375244
DDAH2	-0.099186	0.528049
ADH1A	-0.09885	0.399681
PGK1	-0.098472	0.430018
RDH16	-0.098417	0.386666
OXNAD1	-0.098355	0.263476
BEST3	-0.097897	0.528063
KCNJ2	-0.097835	0.288741
CYBA	-0.097656	0.430018
HMOX2	-0.097367	0.547171
FABP9	-0.097302	0.203787
SLC22A18AS	-0.096998	0.174879
SV2B	-0.096734	0.298657
SLC22A2	-0.096584	0.375244
SLC39A11	-0.096269	0.203787
ABHD1	-0.096026	0.322165
PRPSAP1	-0.096004	0.643152
CA9	-0.095917	0.119512
QPRT	-0.095905	0.288741
ATP6V0A1	-0.095883	0.764371
ATP2A1	-0.095879	0.571881
KCNJ11	-0.095849	0.203787
SLC22A6	-0.095534	0.203787
SOAT1	-0.095409	0.189223
ATP1A1	-0.095219	0.102312
NANS	-0.095123	0.203787
ABCC2	-0.094956	0.298657
GUCY1A3	-0.094665	0.386666
NAT6	-0.094541	1.16968
GPX4	-0.094231	0.386666
PDK3	-0.094197	0.781464
SLC13A5	-0.094115	0.322156
GPX3	-0.093986	0.830825
ALAS2	-0.093889	0.643152
CERS6	-0.093778	0.168898
ACSM5	-0.093628	0.203787
AADAC	-0.093595	0.34727
RDH11	-0.093537	0.159869
TSTA3	-0.09317	0.322156
CYB5R3	-0.092949	0.159869
TRPV2	-0.092806	0.273974
NT5DC1	-0.092778	0.987542
BLVRB	-0.092669	0.338263
SCNN1G	-0.092586	0.322165
TRPC5	-0.092568	0.203787
PIK3R5	-0.092059	0.168898
TAP1	-0.091855	0.430018
CYP7A1	-0.09145	0.189223
UGT2B28	-0.091437	0.288741
CTPS2	-0.091291	0.643152
CYP51A1	-0.091275	0.338272
ATP12A	-0.091239	0.34727
GRIA3	-0.090664	0.34727
HYAL1	-0.0906	0.34727
ATP5G1	-0.090598	1.1417
PCYOX1	-0.090362	0.399681
ADH5	-0.090348	0.273974
ASS1	-0.090346	0.298657
SATL1	-0.090221	0.764396
OGFOD3	-0.090184	0.159869
CCBL2	-0.090059	0.311901
IYD	-0.089909	0.399681
PPAPDC1B	-0.089871	0.203787
SLC6A11	-0.089679	0.0824945
CYP2A6	-0.089629	0.0500248
FDPS	-0.089551	0.0500248
KCTD3	-0.089392	0.987542
GPD1	-0.08926	0.203787
HYAL3	-0.088958	0.34727
SULT4A1	-0.088628	0.203787
PRPS1	-0.088443	1.03079
DHRS12	-0.0883	0.168898
GNPDA2	-0.088229	0.203787
PDE4C	-0.087914	1.16968
VAMP7	-0.087419	0.528049
ACO2	-0.087389	0.203787
PFKP	-0.087361	0.399681
NME3	-0.087285	0.601019
LEP	-0.087135	0.571898
SLC46A1	-0.087057	0.322165
AWAT2	-0.087036	0.34728
CYP2E1	-0.086932	0.410062
MAN2A2	-0.086829	0.0824892
SFXN2	-0.086825	0.0824945
CP	-0.085898	0.189223
ACOT12	-0.085814	0.338263
ABCC1	-0.085807	0.764371
ACOT7	-0.085714	0.322156
SCN4A	-0.085386	0.0652996
CACNB1	-0.085295	0.34728
MICAL3	-0.085253	0.119512
CDS2	-0.085074	0.0249866
LIPT1	-0.085048	0.571898
OAS3	-0.085017	0.119512
KCNE4	-0.08499	0.601019
COX6A2	-0.084923	0.174873
SLC36A1	-0.084803	0.0249866
RYR3	-0.08478	0.0652996
SDR9C7	-0.084557	0.322156
B4GALNT4	-0.084443	0.34727
PLCZ1	-0.084394	0.119512
DBT	-0.084	0.741076
NAALADL1	-0.08374	0.0212353
INPP4B	-0.083681	0.203787
PIK3C2B	-0.083641	0.399681
MOGAT1	-0.083636	0.298665
CYBB	-0.083635	0.764371
FMO4	-0.083593	0.410062
SLC4A1AP	-0.08309	0.0824945
COX15	-0.083042	0.168898
OSBPL8	-0.082969	0.298657
JMJD6	-0.08278	0.203787
SLC40A1	-0.082653	0.0306913
HIBADH	-0.082652	0.203787
SLC31A2	-0.082456	0.203787
KCNK7	-0.082352	0.298657
SLC18A1	-0.08199	0.213625
CLIC6	-0.081959	0.298657
MGAT4A	-0.081744	0.399681
CACNA1G	-0.081483	0.273974
MCEE	-0.081328	0.213625
NUDT2	-0.081293	0.203787
CSGALNACT1	-0.081241	0.338272
CHIT1	-0.081192	0.203787
HK2	-0.081108	1.37891
ATP6V1F	-0.08099	0.601002
NDUFC2	-0.080799	0.410062
NAMPT	-0.080777	0.601019
SLCO3A1	-0.080757	0.628397
APOF	-0.080462	0.119512
ABCA13	-0.080435	0.571898
CERS1	-0.080348	0.375244
GABRA1	-0.080258	0.547171
SLC6A20	-0.080201	0.298657
SLC38A5	-0.08015	0.671335
NIPA1	-0.080044	0.410062
ABCE1	-0.079828	0.273974
ABCC10	-0.07968	0.0179867
INPP1	-0.079318	0.0784488
TREH	-0.079114	0.338263
ENPP2	-0.078958	0.189223
THNSL1	-0.078787	0.288741
EPN3	-0.078559	0.213625
SLC30A3	-0.078261	0.132904
ADK	-0.078193	0.153249
SLC25A18	-0.077511	0.547171
VDAC2	-0.077103	0.781464
GLUD1	-0.077095	0.203787
CACNB4	-0.076645	0.0249866
ELOVL7	-0.076291	0.0724962
THNSL2	-0.076143	1.37888
COQ7	-0.076006	0.399681
GALNT7	-0.07583	0.168898
ATP8A2	-0.075747	0.764371
SLC5A2	-0.075646	0.764371
CHST11	-0.075384	0.528049
GRIN3A	-0.0752	0.174879
PRDX3	-0.074729	0.132904
SLC22A13	-0.074607	0.830825
DGUOK	-0.074551	0.273974
SLC35E1	-0.074532	0.288741
IP6K1	-0.07435	0.119512
SGMS1	-0.074222	0.273974
PLA2G2A	-0.074194	0.571881
CACNA1C	-0.073829	0.0433418
IDI2	-0.073825	0.0784488
APOBR	-0.073721	0.764371
LIPK	-0.07363	0.410062
CYP2U1	-0.073454	0.119512
ILVBL	-0.072599	0.298665
NUDT13	-0.072415	0.288741
HPGD	-0.072331	0.643152
CPE	-0.072181	0.643152
GMPPA	-0.072128	0.322165
TRPM8	-0.071887	0.399681
GALNT9	-0.071873	0.0249866
ABHD14B	-0.071813	1.03079
CLIC1	-0.071776	0.601019
HADHB	-0.071549	0.273974
PPAP2A	-0.071448	0.0249866
LRAT	-0.07121	1.61261
SLC25A4	-0.071163	0.102312
ATP8A1	-0.071065	0.119512
ALOX15	-0.070586	0.168898
APOA4	-0.070038	0.430018
RDH14	-0.069411	0.0824945
SLC38A1	-0.069331	0.0824892
SLC2A9	-0.069178	0.410062
GRIK2	-0.069126	0.0652996
PLIN3	-0.068819	0.386666
CHRNA1	-0.068803	0.386666
ATP1A4	-0.068791	0.386666
BCO2	-0.068562	0.078454
DDT	-0.068541	0.298657
KCTD17	-0.068308	0.102312
GGPS1	-0.068105	0.298657
HYAL4	-0.068025	0.273974
AKR1A1	-0.067603	0.0824892
NUDT14	-0.067565	0.213625
SLC24A3	-0.067487	0.0724962
SLCO1C1	-0.067454	0.0824892
ASNSD1	-0.067304	0.0306913
CNDP1	-0.067274	0.781464
ME1	-0.067204	0.34727
CD36	-0.066935	0.189223
SLC4A3	-0.066887	0.203787
IDH1	-0.066789	0.375244
LYZL2	-0.066765	0.127267
LYZL4	-0.066233	0.0652996
MAOB	-0.066172	0.11076
ATP1A2	-0.065966	0.375244
DDO	-0.065795	0.360384
PLA2G2E	-0.065724	0.00552007
ABHD8	-0.065587	0.0574314
GRIN2C	-0.065441	0.168898
APOL1	-0.065405	0.643152
NDUFA9	-0.065097	0.0824945
PIP4K2C	-0.065086	0.168898
ABCA4	-0.064842	0.322156
TRPV6	-0.064757	0.34727
LYPLAL1	-0.06449	0.830825
GOT1L1	-0.06436	0.643171
IMPA2	-0.064011	0.174879
SLC30A8	-0.063987	0.0368783
COLGALT2	-0.06353	1.5318
SLC25A37	-0.063334	0.288741
GALNT12	-0.063191	0.11076
GABRA4	-0.06301	0.0340837
MFSD3	-0.062957	0.189223
ENOSF1	-0.062827	0.119512
GABRA2	-0.062502	0.203787
UGT1A4	-0.06239	0.383388
PAOX	-0.062117	0.288741
POR	-0.061842	0.0972739
ARSG	-0.061639	0.528049
SIAE	-0.061555	0.338263
PNPLA8	-0.061547	0.0500297
ADSSL1	-0.061514	0.203787
UBIAD1	-0.061509	0.547171
B3GNT2	-0.061509	0.386666
ABCA6	-0.061468	0.399681
SCN11A	-0.061391	0.918437
UPP1	-0.061271	0.0249866
GSTO2	-0.061209	0.781464
SLC25A5	-0.060943	0.203787
SLC26A2	-0.060854	0.547171
ABAT	-0.060714	0.322156
GCNT1	-0.060604	0.0249866
ABCC9	-0.060599	0.322156
GLCE	-0.060494	0.203787
PNLIPRP2	-0.060155	1.35491
GNS	-0.060071	0.203787
ALDH1L1	-0.06006	0.203787
TPH2	-0.059962	0.410062
HAS3	-0.059814	0.918473
PGM2	-0.059717	0.189223
P4HTM	-0.059547	0.189223
CTBP1	-0.059265	1.18686
NUDT17	-0.059128	0.410062
GPX6	-0.059099	0.298665
CCBL1	-0.058942	0.322156
CDIPT	-0.058904	0.273974
VHL	-0.058805	0.203787
SCN2B	-0.058783	0.547171
MPC1	-0.058547	0.119512
CERK	-0.058497	0.288741
GALNT3	-0.058489	0.781464
ABHD6	-0.058314	0.132904
SUMF1	-0.057953	0.273974
ENTPD4	-0.057778	0.168898
TMCO3	-0.056989	0.34727
PON3	-0.056934	0.322156
UQCRFS1	-0.056578	0.781464
B4GALT6	-0.05647	0.0101677
CRYZL1	-0.05628	1.00901
FABP3	-0.056008	0.0249866
GLRB	-0.055932	0.34727
ALDH4A1	-0.055834	0.322165
PGP	-0.055499	0.830825
PYCRL	-0.055351	0.288741
NAAA	-0.055189	0.0724962
CHPF	-0.055158	0.571881
GCNT4	-0.054985	0.311901
KCNT1	-0.054862	0.0824892
THEM4	-0.054685	0.0500248
NUDT22	-0.0545	0.0724962
FMO5	-0.05446	0.174879
HEXB	-0.054415	0.0784488
CHRNB2	-0.054408	0.0179867
GUK1	-0.054383	0.918473
CYP27A1	-0.054332	0.360384
AKR1D1	-0.054237	0.0433418
ST6GALNAC6	-0.054215	0.0824945
ABO	-0.054087	0.203787
LPL	-0.053988	0.11076
CYP4X1	-0.053784	0.174879
LPIN1	-0.053681	0.764371
TPCN2	-0.053677	0.386666
DGKH	-0.053633	0.0652996
CACNA1A	-0.053615	0.273974
PTGS1	-0.053508	0.547171
ENOPH1	-0.053467	0.119512
KCNJ8	-0.053241	0.624812
PLD5	-0.053206	0.102312
HPGDS	-0.053012	0.168898
PFKFB4	-0.05299	0.298665
MFSD7	-0.052807	0.0459699
GRIK4	-0.052762	0.399681
UQCRC1	-0.052647	0.263476
FABP7	-0.052607	0.528063
ATP1B2	-0.052579	0.386666
GBGT1	-0.052562	0.764396
UTY	-0.052468	0.322156
LPPR2	-0.052411	0.168898
GM2A	-0.052343	0.410062
CHRNG	-0.052233	0.203787
DAO	-0.052204	0.062051
ACER2	-0.052111	0.119512
FUT4	-0.052038	0.288741
PCCA	-0.05186	1.03081
NUDT11	-0.051859	0.29972
PRG3	-0.051845	0.0824892
AMDHD2	-0.051794	0.601002
BHMT	-0.051792	1.06955
ABCG1	-0.051655	0.189223
PIK3R2	-0.051284	0.34728
FAR2	-0.051106	1.61261
KCNJ16	-0.051101	0.764396
ST3GAL4	-0.051055	0.159869
MOCOS	-0.050771	0.203787
PDE7B	-0.050352	0.168898
ADO	-0.050229	0.174879
FUT5	-0.050191	0.298665
PPARA	-0.050116	0.144293
ACSM4	-0.050062	0.0824945
CRYL1	-0.050024	0.168898
STARD7	-0.049953	0.168898
COQ2	-0.049791	0.338272
LPPR3	-0.049664	0.168898
IL4I1	-0.049663	0.203787
SLC8A1	-0.049437	0.311901
KCNJ14	-0.049403	0.0652996
UCP3	-0.049349	0.781464
SLC29A1	-0.049029	0.322165
SLC39A7	-0.048866	0.386666
GLOD4	-0.04876	0.643171
NQO2	-0.048736	0.0784488
ASL	-0.048557	1.18684
CYP27B1	-0.048503	0.375244
ASRGL1	-0.048441	0.213625
HGD	-0.048426	0.764371
PDE8B	-0.048346	0.263476
DGKA	-0.048334	0.399681
ATP8B1	-0.048321	0.0824945
SLC43A2	-0.048293	0.144293
PRDX2	-0.048221	0.547171
FITM2	-0.048104	0.322156
SLC25A36	-0.048069	0.119512
CIDEC	-0.047995	0.0824945
LIPM	-0.047939	0.168898
ADCY10	-0.047932	0.547171
GRIN2A	-0.047759	1.37888
SLC38A3	-0.047575	0.298665
SSTR4	-0.047343	0.322156
HS3ST5	-0.047312	0.322156
SLC25A20	-0.047193	0.547171
RHCG	-0.046995	0.273974
SLC26A1	-0.046931	0.0212353
SLC5A6	-0.046831	0.168898
SLC6A3	-0.046666	0.168898
SLC14A1	-0.046663	0.273974
CA3	-0.046326	0.601002
UQCRB	-0.045968	0.189223
CYB5A	-0.045897	0.322156
CACNA2D3	-0.045866	0.375244
GGT5	-0.045709	0.0500248
AQP8	-0.045211	0.263476
UGT2B10	-0.045054	0.764371
SCARB1	-0.04499	0.203787
KCNJ3	-0.04488	0.11076
MFSD8	-0.044758	0.643152
PMM1	-0.044659	0.203787
SLC4A1	-0.044589	0.643152
DIRC2	-0.044462	0.144293
SLC19A3	-0.044451	0.547171
CACNA1D	-0.044207	0.0824892
CLCA2	-0.044084	0.119512
KCTD2	-0.044017	0.203787
PFKFB3	-0.043827	0.203787
NEU4	-0.043786	0.386666
GUCY2D	-0.04375	0.203787
GNPDA1	-0.043465	0.0459699
FADS6	-0.042913	0.0433418
EGLN1	-0.042706	0.0824892
SLC30A10	-0.042617	0.514193
SLC35B3	-0.042579	0.399681
ADIPOQ	-0.042502	0.410062
ENPP7	-0.04248	0.189223
SLC9A8	-0.042428	0.410062
PPCDC	-0.042401	0.0433418
HIBCH	-0.042314	0.168898
SLC17A4	-0.042003	0.764371
TECRL	-0.041946	0.213625
ALOX12B	-0.041641	0.601002
MOGAT2	-0.041559	0.168898
SLC12A7	-0.04154	0.159869
PYCR2	-0.041407	0.0824892
TRPM6	-0.04111	0.168898
SVOP	-0.040868	0.0101677
CLCN3	-0.040858	0.528063
AQP11	-0.040839	0.571898
HILPDA	-0.040756	0.288741
SLC36A2	-0.040745	0.547171
CA12	-0.040681	0.203787
UGT2B11	-0.040558	0.189223
RETSAT	-0.040544	0.213625
CNGA1	-0.040487	0.132904
B3GNTL1	-0.040406	0.0340837
ATP7A	-0.040399	0.0824892
SUCLG1	-0.040192	0.0652996
PI4KB	-0.040056	0.322156
SLC25A43	-0.040032	0.159869
ST6GALNAC3	-0.039692	0.273974
AADACL2	-0.039687	0.0972739
PDHA2	-0.039589	0.0459699
NUDT12	-0.039509	0.571881
CNP	-0.039426	0.0724962
CYP2F1	-0.039383	0.0824892
PRDX6	-0.039379	0.547171
SLC35E3	-0.039152	0.547171
ASAH2	-0.039084	0.869859
NDUFA8	-0.038975	0.643152
SLC7A7	-0.038942	0.168898
DHRS9	-0.038788	0.322165
KCNH4	-0.038783	0.338263
PLA2G6	-0.038697	0.263476
SLC27A6	-0.038644	0.102312
SLC16A6	-0.038511	0.298657
ACBD5	-0.038416	0.410062
NAGA	-0.038384	0.601002
CHRNB1	-0.038241	1.18684
B3GNT3	-0.037903	0.322165
SLC16A3	-0.037685	0.168898
HEPHL1	-0.037363	0.528063
IP6K2	-0.037282	0.153249
UPRT	-0.037238	0.0249866
CYP2C18	-0.03708	0.386666
FAR1	-0.037057	0.0824945
ASNS	-0.036736	0.144293
GAL3ST4	-0.036671	0.360384
CHDH	-0.036625	0.547171
SLC6A12	-0.036576	0.174873
DPYS	-0.036575	0.0433418
KCNK12	-0.036503	0.571898
AASDHPPT	-0.036436	0.078454
ALOX5	-0.036415	0.0724962
PDE8A	-0.036371	0.0148566
NAT8B	-0.03602	0.288741
PNPLA1	-0.035975	0.386666
HMGCL	-0.035946	0.132904
PDE6D	-0.03585	0.298665
KCNH2	-0.035838	0.203787
TYR	-0.03541	0.203787
NME1-NME2	-0.034451	0.242437
GAMT	-0.034237	0.643171
KCNQ4	-0.034211	0.078454
B3GNT8	-0.034001	0.781464
KCNH6	-0.033805	0.11076
SPNS1	-0.033628	0.168898
MTHFD1L	-0.033514	0.203787
SCN3B	-0.03332	0.203787
KCNK18	-0.033306	0.00315573
QDPR	-0.033144	0.0340837
HVCN1	-0.033071	0.34727
SLC37A2	-0.032927	0.0500248
ATP5J2	-0.032908	0.203787
ACACB	-0.032823	0.11076
FMO3	-0.032766	0.764371
PNPLA7	-0.032622	0.0652946
CYP11B1	-0.032588	0.168898
MGST2	-0.032467	0.643171
KCNK3	-0.032413	0.168898
IPMK	-0.032167	0.132904
ATP10B	-0.03177	0.0652996
NALCN	-0.031752	0.0306913
NAPEPLD	-0.031736	0.144293
IDH3G	-0.031667	0.159869
CSAD	-0.031489	0.0724962
CIDEA	-0.03131	0.410062
VDAC1	-0.031193	1.37891
FASN	-0.031041	0.338263
TPCN1	-0.030998	0.263476
CACNG6	-0.030955	0.764371
RBKS	-0.030945	0.119512
LSR	-0.030907	0.322165
CBR1	-0.030767	0.203787
NAT2	-0.030643	0.0195512
ALOX15B	-0.030578	0.0500248
SLC2A4	-0.030143	0.528063
GNPNAT1	-0.030073	0.0148566
KCTD16	-0.030051	0.174879
UGT2A2	-0.029535	0.253615
MGAT4B	-0.029437	0.213625
P2RX4	-0.029375	0.430018
SLC47A1	-0.02933	0.781464
BST1	-0.029068	0.119512
SAT1	-0.028895	0.132904
DUS1L	-0.028876	0.0368783
SLC7A2	-0.028718	0.174879
SLC7A13	-0.028514	0.869859
SCNN1B	-0.028145	0.338272
UCK2	-0.02814	0.34728
SLC25A35	-0.02783	0.624812
SLC43A3	-0.027774	0.00315573
CNDP2	-0.02774	0.547171
KYNU	-0.027366	1.03079
GALE	-0.027182	0.410062
AK2	-0.02703	0.0249866
PLA2G4A	-0.026644	0.399681
CHSY1	-0.026531	0.528049
DGKK	-0.026365	0.168898
HPSE	-0.026182	0.781464
SCN2A	-0.026012	0.203787
GPD2	-0.025883	0.168898
ARG1	-0.025714	0.0824892
GSTT2	-0.02535	0.0500248
TRPM3	-0.02528	0.144293
LALBA	-0.025217	0.338263
BEST1	-0.025197	0.643171
TSC1	-0.025139	0.671335
PLA2G2C	-0.024986	0.34728
GRIK5	-0.024791	0.322156
HMOX1	-0.024296	0.386666
GALT	-0.024294	0.168898
MTHFD2	-0.024122	0.144293
PLIN5	-0.024119	0.0433418
MIOX	-0.024007	0.203787
CACNA1I	-0.023922	0.213625
EDN1	-0.023745	0.132904
SLC44A3	-0.023483	0.168898
MDH1	-0.023065	0.203787
APOM	-0.022899	0.0249866
C1QTNF3	-0.022863	0.144293
SFXN3	-0.022816	0.203787
DEGS1	-0.022763	0.0459699
ABCC12	-0.022665	0.410062
ABCD4	-0.022367	0.298657
SDR16C5	-0.022025	0.159869
KCNA7	-0.021939	0.168898
ABHD13	-0.021884	0.601002
ENTPD7	-0.021511	0.078454
NPL	-0.02142	0.288741
GNE	-0.021275	0.168898
PTS	-0.02117	0.203787
UCKL1	-0.021018	0.062051
CHRNA9	-0.021011	0.410062
SHMT2	-0.020995	0.0824945
ACY1	-0.020815	0.144293
LOXL3	-0.020685	0.0133044
ALDOB	-0.020569	0.399681
ALDH1A1	-0.020463	0.288741
SLC34A1	-0.020384	0.288741
CACNA1F	-0.020341	0.0179867
MGAT3	-0.020153	0.399681
DSEL	-0.01973	0.0784488
B4GALT3	-0.019691	0.399681
AADACL4	-0.019589	0.203787
NAA60	-0.019409	0.11076
KCTD21	-0.019096	0.119512
SLC35D1	-0.018507	0.410062
MMAA	-0.018371	0.174879
NDUFS5	-0.018253	0.00712408
AGA	-0.017815	0.547171
SCN5A	-0.017782	0.360384
CSGALNACT2	-0.017723	0.0824892
PDSS2	-0.017496	0.288741
ADH4	-0.017424	0.643152
SLC6A14	-0.017306	0.375244
PYCR1	-0.017265	0.386666
MGST1	-0.017105	0.213625
ASPH	-0.01689	0.168898
SCN10A	-0.01688	0.0459699
PTER	-0.016819	0.203787
ACSL5	-0.01668	0.119512
NRIP1	-0.016634	0.1797
AOC1	-0.016485	0.203787
SLC7A3	-0.016451	0.601019
KCNS3	-0.01645	0.0459699
BDH1	-0.016071	0.168898
LNPEP	-0.01592	0.189223
ASIC1	-0.015801	0.263476
COX17	-0.015568	0.0340837
NEU2	-0.015113	0.0340837
COMT	-0.015071	0.643152
GABRR1	-0.015013	0.322165
CTPS1	-0.015001	0.0249866
KCNE2	-0.01492	0.159869
PKLR	-0.014655	1.69304
GNPTG	-0.014479	0.386666
CHST4	-0.014289	0.0282882
ALDH2	-0.014019	0.203787
KCNG2	-0.013952	0.0724962
CYP11B2	-0.01385	0.34728
SCN9A	-0.01327	0.0824945
CHSY3	-0.012995	0.322156
P4HA2	-0.012896	0.078454
CPT2	-0.012581	0.34728
MFSD11	-0.012557	0.0340837
GBA	-0.012429	0.338263
KCTD8	-0.012262	0.203787
ALDH1A2	-0.012006	0.781464
HSD3B2	-0.011996	0.0500297
PIK3R4	-0.01164	0.0724962
SREBF1	-0.011438	0.322156
ABCA1	-0.011352	0.781464
KDM4B	-0.011247	0.174879
MTRR	-0.01118	0.132904
D2HGDH	-0.010895	0.643171
B3GAT2	-0.010772	0.168898
RYR2	-0.010433	0.288741
MAT2A	-0.010074	0.311901
SLC2A12	-0.0099741	0.203787
TRPC7	-0.0097227	0.601019
GFOD1	-0.0096904	0.168898
KCNAB2	-0.0092974	0.119512
UGT2B7	-0.0090343	0.375244
HCCS	-0.0088454	0.0459699
TTYH3	-0.0087605	0.0249866
NEU3	-0.0085908	0.375244
ENO3	-0.0085176	0.0179867
NDST2	-0.0083122	0.0724962
PRDX1	-0.0082059	0.0282836
PLCB1	-0.0080475	0.830825
ATP6V1B1	-0.0080276	0.132904
DAGLA	-0.0080003	0.189223
ABCC3	-0.0079188	0.168898
UAP1L1	-0.0078624	0.189223
NNT	-0.0077303	0.298665
SCN3A	-0.0076711	0.764371
SGSH	-0.0074533	0.781464
AKR1B10	-0.0072695	0.168898
SLC46A2	-0.0069909	0.386666
VAT1	-0.0069898	0.322156
GAPDH	-0.0068861	0.168898
B4GALNT1	-0.0068126	1.37888
KCNJ15	-0.0067834	0.0824892
HSD17B8	-0.0067587	0.34727
NT5C	-0.0065768	0.168898
CYP4A22	-0.0065001	0.322165
PLCB3	-0.0064634	0.288741
KCNH8	-0.006397	0.322156
SLC25A24	-0.0063211	0.159869
SLC25A32	-0.0059782	0.159869
ALDH1A3	-0.0059396	0.119512
DCXR	-0.0053302	0.168898
B3GAT1	-0.0052078	0.571898
NAPRT1	-0.0050346	0.00315136
LEPREL1	-0.0048259	0.168898
SLC43A1	-0.0048121	0.322165
GGTLC2	-0.0042707	0.00865872
SLC44A5	-0.0041073	0.0724962
SLC19A2	-0.0037946	0.34728
MFSD9	-0.0037686	0.0500297
KCNN3	-0.0036834	0.0824945
GPT2	-0.0036513	0.601019
KCTD13	-0.0036354	0.288741
SLC35A4	-0.0032196	0.830825
GLRX3	-0.0031665	0.0433418
KMO	-0.003154	0.168898
UQCRQ	-0.0030372	1.73864
SLC12A1	-0.002986	0.203787
APOE	-0.0028348	0.0500248
LDHA	-0.0025751	0.159869
IDNK	-0.0024742	0.0500248
STARD8	-0.0021612	0.168898
SDS	-0.0021104	0.159869
SULT1A3	-0.0020651	0.410062
B3GNT4	-0.0018948	0.168898
ALDH3B2	-0.0017163	0.375244
SLC16A14	-0.001546	0.781464
STARD5	-0.0013625	0.174879
GGT1	-0.001056	0.168898
SLC9A4	-0.00089837	0.132904
SULT1E1	-0.00081829	0.00551567
HS3ST3A1	-0.00047279	0.298657
B3GNT7	-0.00039225	0.144293
SLC18A2	0.00012182	0.734593
GALNT10	0.00015069	0.19323
HSDL2	0.00017078	0.131103
PCBD1	0.00035445	0.123326
SFXN5	0.00052913	0.136856
HIF3A	0.0006774	0.0634008
CLIC2	0.00072201	0.114509
ENPP6	0.00075372	0.0103189
SOAT2	0.00090968	0.0222215
MAOA	0.00094518	0.248436
NME1	0.00098579	0.0402719
CA13	0.0010633	0.446153
SMPD4	0.0011822	0.0590952
ATP6V1C2	0.0012886	0.304921
NDUFA10	0.0014518	0.0222215
PNPO	0.0017221	0.402755
UGGT1	0.0019066	0.0115748
NOS1	0.0019073	0.136856
HMGCS1	0.0019612	1.9125
TRPC3	0.0019647	0.818871
HAS2	0.0020282	0.734593
HPSE2	0.0021956	0.0222215
PDE6G	0.0024289	0.114509
ELOVL3	0.002605	0.179654
GLB1	0.0026903	0.114509
DDAH1	0.0028636	0.0153467
DPEP2	0.0034139	0.304921
SLC12A6	0.0034515	0.00321698
PLA1A	0.0035055	0.114509
PIR	0.0035405	0.0246371
PGAM2	0.0037882	0.734593
EDN2	0.0037913	0.482382
SOD3	0.003852	1.05202
SLC5A11	0.0039288	0.734593
ENOX2	0.004247	0.402755
PDSS1	0.0043218	0.0402672
SLC39A3	0.0044694	0.292745
ABCG4	0.0047717	0.172754
LIPJ	0.0050469	0.19323
KCTD12	0.0051762	0.00428585
DAD1	0.0053799	0.12332
GAPDHS	0.0054044	0.913533
FECH	0.0054434	0.179654
XDH	0.0055199	0.314993
COX4I2	0.0056507	0.257951
ALG13	0.005717	0.402744
ALDH3A1	0.0058135	0.0434282
PC	0.0058487	0.15186
UGT8	0.0058497	0.0246371
DPYSL2	0.0061476	0.402744
CHST13	0.0063409	0.0140618
ACN9	0.0063716	0.053366
LDHAL6B	0.0064046	0.0500541
GALNTL5	0.006664	1.15981
ABHD3	0.0067518	0.0222215
ARSI	0.0070361	0.304921
HPD	0.0070638	0.136862
NMRK1	0.0071202	0.0500541
SULT1A1	0.0071507	0.0901446
ACER1	0.0072166	0.179654
NAA20	0.0072828	0.144844
XYLT1	0.0074103	0.19323
ACER3	0.0077661	0.019583
HTR3A	0.0080645	0.472486
AGPAT4	0.0082064	0.482382
PYGM	0.0086572	0.292745
NDUFS8	0.0090366	0.172754
KCNJ6	0.0091262	0.179654
FAAH	0.009563	0.304921
VKORC1	0.0096115	1.24415
PHOSPHO1	0.0096239	0.114509
CYP4F11	0.0097058	0.304921
MINA	0.0097227	0.550013
ACE	0.010271	0.472486
HS3ST1	0.01032	0.114509
ARSB	0.010557	0.0786621
HS3ST6	0.010872	0.0786569
HS3ST2	0.011091	0.322074
KCTD7	0.011191	0.046656
PGM1	0.0114	0.131103
HOGA1	0.011455	0.0672878
ISYNA1	0.011462	0.179654
CTBS	0.01163	0.10256
ABCC5	0.011856	0.0901446
GSTK1	0.012137	0.216046
ALG8	0.012635	0.5223
SLCO1B7	0.012675	0.0500541
ACYP2	0.01282	0.314993
FITM1	0.013487	0.109132
NT5C1B	0.013618	0.10256
SLC6A2	0.013652	0.0841888
SLC35A3	0.013944	0.114509
JHDM1D	0.014358	0.179654
GPX7	0.014511	0.617749
DHRS7	0.014686	0.216046
INSIG1	0.014871	0.109132
PECR	0.015287	0.257951
TAP2	0.015367	0.19323
ARSJ	0.015404	0.144844
AMY1A	0.015557	0.158303
SULT2B1	0.015575	0.109132
CHST3	0.016018	0.10256
KL	0.016277	0.0140618
ABCG8	0.016402	0.472486
STARD3	0.016436	0.292745
RHBG	0.016448	0.216046
CLCA4	0.016526	0.0434282
CHPT1	0.016581	0.282563
ST6GALNAC5	0.016603	0.248436
OAS2	0.016815	0.216046
G6PC3	0.016935	0.123326
DCK	0.016951	0.216046
MCCC1	0.017119	0.19323
SLC12A2	0.017202	0.12332
NIT2	0.017357	0.19323
KCTD4	0.017455	0.0500541
LYPLA1	0.017583	0.00792389
PDE4B	0.017907	0.19323
PDK4	0.01807	0.0786569
UGT1A10	0.0181	0.648745
IVD	0.018169	0.19323
GUSB	0.018412	0.114509
MME	0.018803	0.109132
SLC25A44	0.018867	0.00792389
DERA	0.018938	0.314993
SLC1A7	0.019067	0.314993
MOGS	0.019658	0.282563
UGGT2	0.019837	0.472499
FUT9	0.019863	0.304921
PGAM4	0.02002	0.179654
ITGB3	0.02007	0.0373513
SLC7A10	0.02008	0.571638
KCNH3	0.020575	0.0103189
RDH10	0.020594	0.0140618
SLC16A4	0.0208	0.257943
UGCG	0.020956	0.114509
MTAP	0.021016	0.0312743
HAL	0.021335	0.828771
SLC16A13	0.021835	0.0841888
FBP2	0.022099	1.05202
SULT1A2	0.022103	0.19323
KCNQ2	0.022132	0.114509
SLC25A27	0.022224	0.114509
VIMP	0.022343	0.234808
HEPH	0.022573	0.216046
AKR1C3	0.022853	0.10256
PIGN	0.023108	0.402755
LARGE	0.023195	0.860152
LIPH	0.023437	0.131103
AKR7A3	0.023652	0.522315
LONP1	0.024018	1.05201
AMPD1	0.024048	0.571638
SLC39A6	0.02409	0.109132
CYP2W1	0.024493	0.314993
B4GALT7	0.024505	0.571638
UROC1	0.024506	0.304921
SLC25A23	0.024538	0.550013
SLC3A1	0.024604	0.0312743
TRPV5	0.024643	0.248436
DBI	0.024668	0.0312743
SLC6A1	0.024715	0.216046
PLA2G16	0.025046	0.314993
SDR39U1	0.025241	0.571638
SLC37A3	0.025398	0.0222215
SLC6A6	0.025494	0.314993
SLC26A7	0.02551	0.179654
PIK3C2G	0.025746	0.123326
NMNAT1	0.025841	0.179654
PLIN2	0.025884	0.22595
GK5	0.026726	0.10256
ITPR1	0.02694	0.109132
SLC16A5	0.027234	0.00428585
EPHX1	0.027361	0.304921
KCNA1	0.027381	0.0466511
CYP4F2	0.027631	0.114509
PLOD1	0.027829	0.734593
MSRB2	0.027915	0.114509
CLCN4	0.02801	0.179654
SLC16A2	0.028117	0.00321698
CDADC1	0.028462	0.136856
SLC44A2	0.028528	0.234808
ATP5G3	0.028562	0.0402719
KCND1	0.028575	0.0786621
HYI	0.028575	0.472499
KDM3B	0.028627	0.617767
HS6ST2	0.028932	0.179654
CRAT	0.029355	0.734593
CNGB3	0.029546	0.772962
PIK3C3	0.029773	0.10256
CYP26A1	0.029831	0.331614
GCAT	0.030485	0.420171
HSD17B12	0.03053	0.0841888
ENTPD8	0.030602	0.0222215
NDUFA7	0.030751	0.0246417
NOS3	0.030857	0.402755
TCN2	0.030899	0.248436
PGD	0.030964	0.19323
AIFM3	0.031005	0.248436
SMPDL3A	0.03101	0.216046
AKR1C1	0.03104	0.963331
DPYSL5	0.031098	1.05202
PANK1	0.031774	1.26986
PLOD3	0.031806	0.179654
SPHK1	0.031807	0.216046
CYP4V2	0.031919	0.131103
SLC25A53	0.032241	0.15186
EPN2	0.032247	0.22595
AOAH	0.032356	0.00792389
HGSNAT	0.032454	0.402755
SLC26A3	0.032538	0.292745
NUDT21	0.032899	0.292745
SLCO2A1	0.032955	0.131103
GUCY1A2	0.033375	0.19323
TTYH1	0.033433	0.0634008
DHRS7C	0.033436	0.5223
KDM1B	0.033596	0.053366
GSTM5	0.033614	0.19323
ABCA7	0.033656	0.446153
PAH	0.033713	0.136862
ADH1B	0.033871	0.0466511
GAD1	0.034078	0.179654
ACBD7	0.034394	1.05201
SLC28A2	0.034903	0.89032
SLC7A4	0.034953	0.203578
SLC4A4	0.035413	0.053366
CYP20A1	0.035436	0.346961
CDA	0.035559	0.123326
GLB1L2	0.035813	0.234808
KCNG3	0.035919	0.172754
ADCY3	0.036165	0.8288
ERO1LB	0.036457	0.5223
CRYM	0.036467	0.179654
SIRT2	0.036623	0.571638
ST6GAL2	0.036979	0.0312743
GLRA2	0.037142	0.346961
ACSS3	0.037238	0.109132
AGXT2	0.037663	0.772962
PRODH	0.037969	0.216046
UGT1A5	0.03843	1.04755
GLRX	0.038537	0.598772
TRPV4	0.038799	0.292745
HSD17B1	0.038808	0.772962
GLOD5	0.038836	0.0500541
SLC35F1	0.038844	0.248436
CA2	0.039159	0.617749
PHYHD1	0.039616	0.0500541
MANBAL	0.039763	0.282563
CHST9	0.039854	1.79263
ACBD3	0.040185	0.019583
CYCS	0.040431	0.0165181
ANKH	0.04049	0.053366
SPR	0.040504	0.818871
STARD9	0.040627	0.304921
GLTP	0.041013	0.179654
IDH2	0.041193	0.472499
PIP4K2A	0.041349	0.388787
DLAT	0.041553	0.571638
MSR1	0.041898	0.136862
DHRS4L2	0.042054	0.617749
SLC13A1	0.04233	0.314993
CHRNA3	0.042427	0.0634008
ATP1B4	0.04294	1.12336
UQCRC2	0.042943	0.12332
GDPD2	0.043361	0.019583
SLC39A2	0.043362	0.434766
SLC38A6	0.043394	0.617749
SLC27A2	0.043545	0.304921
PIGC	0.043633	0.248436
ACSM1	0.043923	0.0841888
ABCB6	0.043961	0.00428585
LPPR5	0.044195	0.179654
AGPS	0.04425	0.19323
EXTL3	0.044404	0.10256
PNPLA4	0.045195	0.046656
ARNT	0.045462	0.248436
LIPI	0.045691	0.0786621
NDUFB3	0.045745	0.10256
RDH5	0.045922	0.179654
CACNG8	0.046047	0.0434282
GABRD	0.046076	0.818871
ANGPTL3	0.046097	0.304921
PLA2G4C	0.046311	0.472486
IDS	0.046317	0.10256
CA10	0.046556	0.123326
SLC26A10	0.046607	0.0786621
MPO	0.046764	0.12332
DHRS4	0.047337	0.292745
UQCR10	0.047524	0.0246417
SLC30A6	0.047714	0.114509
BHMT2	0.047732	0.10256
THTPA	0.047756	0.402755
CAV3	0.047807	0.248436
HAS1	0.047848	0.304921
TRPC4	0.047939	0.772962
AGL	0.048011	0.19323
OCA2	0.048282	0.19323
CYP8B1	0.04851	0.472486
PYGB	0.049093	0.0633958
HLCS	0.049141	0.216046
CHKB	0.049181	0.282563
B4GALT4	0.049289	0.257943
SHMT1	0.049532	0.248436
PPAPDC2	0.049636	0.472486
PDK2	0.049763	0.0246417
ACOX3	0.049768	0.053366
HS3ST4	0.050021	0.314993
SLC6A18	0.050022	0.0246417
ABCD3	0.050036	0.292745
KCNQ5	0.050765	0.0634008
KCNV2	0.050839	0.248436
CACNB3	0.050891	0.248436
MTTP	0.050905	0.216046
ABCF1	0.051063	0.172754
GSTA5	0.051646	0.0500541
ABHD10	0.051752	0.314993
OTC	0.051815	0.292745
OGDH	0.05192	0.114509
NUDT7	0.052116	0.550013
CA11	0.052179	0.248436
PDE3B	0.052242	0.248436
CA5B	0.052298	0.0786569
COX5A	0.052306	0.053366
ASIC2	0.052352	0.12332
AGPAT6	0.052363	0.734593
KCNC2	0.052566	0.216046
DDC	0.052587	0.234808
PIGZ	0.052665	0.216046
ATP1B3	0.053207	0.216046
SLC2A6	0.053226	0.346971
SIRT3	0.053227	0.0500541
TK1	0.05398	0.314993
AADAT	0.05407	0.304921
ITPKA	0.054099	0.314993
PDE2A	0.054638	1.05201
ACAD11	0.054964	0.420171
UCP2	0.055029	0.136856
UMPS	0.055106	0.734593
ATP11C	0.055307	0.0841835
SYNJ2	0.055334	0.046656
PNLIPRP3	0.055459	0.0500541
SLC35B2	0.05591	0.331614
HMGCS2	0.056027	0.172754
EPN1	0.056138	0.0901446
KCNMB4	0.056422	0.734593
PDE1A	0.056911	0.172754
PLCL1	0.057036	0.179654
MMADHC	0.057041	0.19323
PIGA	0.057182	0.346961
SLC39A14	0.057216	0.0246417
CKMT1A	0.05732	0.20469
PI4K2B	0.057475	0.248436
ENTPD6	0.057554	1.20677
ABCA5	0.05773	0.446153
SLC35B1	0.057959	0.598789
HKDC1	0.058047	0.292745
ABCB9	0.058388	0.331614
AQP3	0.058407	0.772962
NDUFA5	0.058631	0.109132
ACAD8	0.058765	0.248436
PLA2G3	0.058799	0.257951
SLC4A8	0.058823	0.172754
NADSYN1	0.058907	0.179654
GALK2	0.058985	0.10256
B3GNT9	0.059215	0.346971
ASPA	0.059222	0.10256
RRM2	0.059342	0.144844
PIPOX	0.059347	0.114509
HSD17B3	0.059372	0.0165181
SLC6A9	0.059603	0.304921
CYP2C19	0.059685	0.0500541
AGPAT9	0.059717	0.346971
G6PC2	0.059766	0.0672878
TGDS	0.059796	0.522315
KCND2	0.059891	0.216046
ENO2	0.059931	0.0466511
SLC25A46	0.059992	0.136862
GALNT11	0.060002	0.248436
CERKL	0.060045	0.571638
CLC	0.060048	0.434766
NDUFV3	0.06037	0.617767
DPYD	0.060419	0.10256
FOLR1	0.060571	0.114509
SUCLA2	0.060708	0.734593
OXA1L	0.060714	0.114509
NUDT9	0.061112	0.257951
SCN4B	0.061524	0.402744
PIK3R6	0.061556	0.598789
ACSL4	0.06161	0.131103
SLC5A8	0.061733	0.179654
SLC15A2	0.061741	0.522315
CERS4	0.062054	0.482369
GMDS	0.062063	0.22595
HK1	0.062304	0.114509
DPYSL3	0.062385	0.434766
ORAI1	0.062503	0.617767
UCK1	0.06254	0.109132
GLYAT	0.062669	0.482369
ATP5E	0.062895	0.352079
CLCA1	0.063035	0.257951
STAT5A	0.06317	1.72742
LDHAL6A	0.063238	1.32966
BSCL2	0.063535	0.179654
PLA2G2F	0.063582	0.571638
PPAP2C	0.063808	0.131103
GABRQ	0.063811	0.0901446
KCNQ1	0.063814	0.179654
ALDOC	0.063819	0.402755
P2RX3	0.063974	0.304921
SNCA	0.064196	0.818871
FDFT1	0.06424	0.109132
B4GALNT2	0.064439	0.734593
SLC9A1	0.064463	0.179654
ST3GAL6	0.064841	0.402755
MCOLN2	0.065122	0.257943
KHK	0.065269	0.19323
GALNT13	0.065386	0.0633958
GDPD4	0.065506	0.123326
GRIN2B	0.06572	0.248436
SMPD3	0.065813	0.0786621
SARDH	0.065929	0.257951
ITPR2	0.06595	0.7872
ABCB7	0.066105	0.123326
AIFM2	0.066179	0.292745
CERS3	0.06621	0.598789
GMPR	0.066221	0.292745
DGKB	0.066272	0.114509
ASIC5	0.066811	0.860152
ASMT	0.06739	0.172754
DGAT2	0.067464	0.046656
C3	0.067641	0.248436
TNFRSF1A	0.067675	0.216046
MOCS1	0.067772	0.734593
DIO3	0.067861	0.292745
KCTD18	0.067884	0.248436
KDM4E	0.068336	0.248436
KCNG1	0.068564	0.292745
AK4	0.06895	0.0222215
CES5A	0.069046	0.19323
SLCO5A1	0.069142	0.179654
GCK	0.069477	0.053366
SLC13A2	0.069503	0.617767
MLXIPL	0.069597	0.19323
ASNA1	0.069658	1.26986
GSS	0.070064	0.292745
KCNE1L	0.070198	0.19323
ENOX1	0.070331	0.179654
SLC17A9	0.070473	0.131103
AGPAT5	0.070549	0.304921
KCNA10	0.070771	0.19323
PANK4	0.070913	0.179654
NFKB1	0.071116	0.12332
NDST3	0.071355	0.114509
GCLC	0.071356	0.248436
DHRS3	0.071374	1.15981
LPPR4	0.071404	0.818871
GRXCR1	0.071457	0.314993
FUT6	0.072112	0.114509
PLP1	0.072167	0.617767
MGAT5B	0.072334	0.402755
CACNA1H	0.072384	0.346961
SLC7A1	0.07279	0.314993
[truncated: 999 more rows]

## Sheet: Fig 1c
NTC	ABCB1	ABCG2	PPAT	GART	PFAS	PAICS	ADSL	ATIC	ADSS	IMPDH1	IMPDH2	GMPS	NUDT5
1.09674	0.363917	0.255162	0.252572	0.322119	0.314932	0.386966	0.218111	0.338073	0.167851	1.04486	1.72408	0.805487	1.4485		Dunnett's multiple comparisons test	Mean diff.	95.00% CI of diff.	Below threshold?	Summary	Adjusted P Value
0.953101	0.325226	0.170463	0.334958	0.542097	0.372258	0.409364	0.349783	0.399741	0.340894	1.20097	2.12077	0.866872	1.37627		NTC vs. ABCB1	0.661	0.3848 to 0.9373	Yes	****	<0.0001
0.896455	0.274085	0.213002	0.262973	0.405772	0.430952	0.486728	0.325324	0.424264	0.206114	1.08559	2.39855	0.951198	1.57136		NTC vs. ABCG2	0.7692	0.4930 to 1.045	Yes	****	<0.0001
															NTC vs. PPAT	0.6986	0.4223 to 0.9748	Yes	****	<0.0001
															NTC vs. GART	0.5588	0.2825 to 0.8350	Yes	****	<0.0001
															NTC vs. PFAS	0.6094	0.3331 to 0.8856	Yes	****	<0.0001
															NTC vs. PAICS	0.5544	0.2782 to 0.8307	Yes	****	<0.0001
															NTC vs. ADSL	0.6844	0.4081 to 0.9606	Yes	****	<0.0001
															NTC vs. ATIC	0.5947	0.3185 to 0.8710	Yes	****	<0.0001
															NTC vs. ADSS	0.7438	0.4676 to 1.020	Yes	****	<0.0001
															NTC vs. IMPDH1	-0.1284	-0.4046 to 0.1479	No	ns	0.7782
															NTC vs. IMPDH2	-1.099	-1.375 to -0.8228	Yes	****	<0.0001
															NTC vs. GMPS	0.1076	-0.1687 to 0.3838	No	ns	0.9074
															NTC vs. NUDT5	-0.4833	-0.7595 to -0.2070	Yes	***	0.0001

## Sheet: Fig 1e
protein	AVG Log2 Ratio	(-log10) pvalue
PPAT	9.97959	8.87615
PYCR1	9.89024	9.53313
NUDT5	9.7013	11.3546
SKA2	7.98074	7.19044
SKA3	7.80024	5.5867
PYCR2	7.21675	6.54975
SKA1	6.98259	8.03058
MAD2L1	6.73389	13.2503
DPP9	6.59697	6.17522
RFLNB	5.25893	6.30627
HSPA8	5.1205	12.0434
PYCR2	4.74626	2.28524
PYCR3	4.4436	4.24413
CS	4.36248	4.03433
TBK1	3.43121	2.13249
NCOR2	3.23763	5.48945
HSPA8	3.20007	9.27572
ARL1	3.18102	7.66354
CHEK1	3.12381	7.03953
PLAA	3.03207	6.24033
FUBP1	2.97994	2.64855
NAE1	2.93857	4.33442
HSPA1B;HSPA1A;HSPA1B	2.88125	7.01909
C1orf52	2.86107	3.15343
RPF2	2.81968	6.78781
HSPA4	2.79501	6.65956
RPL18A	2.7449	3.29286
HAUS5	2.72211	4.27003
TLE4	2.67857	3.12213
FAM50A	2.6674	3.10544
VAT1	2.66316	4.07572
PDE4DIP	2.61979	5.77211
IGKV2-30	2.55984	6.01412
RFESD	2.54599	2.79122
C5orf22	2.48411	4.14752
AGFG1	2.4654	1.72613
MRPL57	2.46424	0.381771
ANXA5	2.41658	2.61248
MANF	2.40263	2.05843
GRN	2.4016	2.57735
ELOA	2.37212	1.28289
CDV3	2.3587	4.39469
ALDH18A1	2.35657	6.54975
PPP4R3A	2.31195	0.831091
RPS6KB2	2.26924	2.36941
NFRKB	2.26337	7
HSPA4L	2.25684	5.4034
CAT	2.24711	2.00934
TSC2	2.23456	4.10902
NME1	2.22633	4.23958
NFATC3	2.22202	5.56864
AGAP11	2.21658	1.22501
SSBP4	2.20992	9.97062
ISCU	2.18748	7.04239
TYMS	2.15566	3.2655
NWD2	2.15422	1.16178
KATNB1	2.14909	0.635117
HSPD1	2.14592	8.011
SRP72	2.13469	3.80869
RBX1	2.13071	5.58503
ADO	2.09085	1.17433
SF1	2.08264	1.57595
PHF3	2.07876	2.5807
GBE1	2.06694	4.14026
SRGAP2C	2.05229	3.2986
BRF1	2.03912	2.72215
SMYD5	2.02473	3.31261
UBA2	2.02176	3.95617
HDDC3	2.02043	5.18842
CD2AP	1.99528	4.75203
KAT2A;KAT2A;KAT2B	1.99202	3.23409
SHC1	1.99033	2.4671
GATD3B;GATD3	1.98568	5.39903
CHTF18	1.9682	4.65956
ASPSCR1	1.94829	6.17198
GEN1	1.94091	1.14784
COA4	1.939	7.02
IGKV4-1	1.92071	10.0066
FSCN1	1.91941	7.26201
CTSB	1.91603	4.15181
PEPD	1.89949	3.11951
HSPH1	1.89934	7.7167
ANKLE2	1.8924	4.53165
CWF19L1	1.88806	2.89496
PKM	1.88638	5.25259
UBE2R2	1.88467	1.51047
IPO9	1.87769	3.28127
BAG6	1.87305	4.73755
EPM2A	1.84478	3.84294
GRPEL1	1.84358	6.39903
ZNF703	1.84002	3.69028
GPX4	1.83789	5.53313
TRIAP1	1.81267	8.12494
PTPN9	1.81	2.31534
CHEK2	1.80784	0.871512
CEP41	1.79726	3.00504
TANC1	1.7889	1.5224
FHL1	1.76397	3.8548
LMNB1	1.75644	2.2125
C15orf40	1.74748	3.18235
NBN	1.74072	2.50662
TCF20	1.73712	3.93979
CRYBG3	1.73593	3.42151
LAS1L	1.7358	3.14941
CWC25	1.72507	2.21414
SYNE1	1.71827	3.265
EIF1AD	1.71247	2.89945
CSTF3	1.7106	7.63451
MSRB3	1.70772	5.41341
CLUH	1.70118	2.88846
PRKCD	1.69292	4.84466
XRCC3	1.69291	3.90897
ZNF598	1.69148	2.51058
COPS3	1.68563	1.76029
KLRG2	1.67256	3.33106
DPH2	1.66946	4.52871
HSPA9	1.66752	12.1851
BORCS6	1.65916	3.24479
ERAL1	1.65775	1.37899
DHTKD1	1.65706	1.24316
RSRC2	1.65315	3.38048
STARD7	1.64972	6.16368
PPP1R2;PPP1R2;PPP1R2;PPP1R2B	1.64057	2.7786
DNAAF2	1.64057	3.7429
CLINT1	1.62964	3.37053
SPC24	1.62365	2.76096
SENP2	1.61941	5.2204
ACBD3	1.61357	4.27984
MACROD1	1.605	4.02091
RABEP2	1.59707	4.05159
SCRIB	1.58661	1.56576
FASTKD5	1.58396	4.85387
HOOK1	1.58097	2.82548
GTF3C2	1.57883	3.46944
CSTF2	1.57081	2.79298
USP47	1.57004	7.36653
CFAP57	1.55254	4.71444
MPLKIP	1.54951	1.70669
YY1	1.54635	4.77989
STMN1	1.5418	4.34872
COA5	1.5389	2.8045
FEN1	1.53577	7.38091
WNK1	1.53405	2.44323
DIP2B	1.53316	3.2224
AIMP2	1.53292	5.51999
CBL	1.52689	4.84466
ACYP2	1.52437	1.6064
HTT	1.51921	3.67117
PLEKHA5	1.51859	2.73605
NUDT4	1.5148	7.20066
STAG2	1.51179	2.37682
BAG4	1.48484	4.6968
CDKN2AIP	1.48072	2.58352
MAP4K4	1.47686	3.32896
COPA	1.46693	3.79992
CSTF1	1.45899	4.16558
CREB5	1.45107	3.02888
AAMDC	1.45063	6.66959
RABL6	1.44992	1.62086
UCHL1	1.44863	3.98594
ERCC4	1.44565	1.82077
GFM1	1.4449	4.8962
RNH1	1.43831	3.994
NAA10	1.43265	3.57489
HDDC2	1.43206	1.74772
DNMT1	1.42678	3.53796
USP22	1.42623	4.85387
NUP155	1.4237	4.8729
TJP1	1.42	3.51798
PLCG1	1.41314	3.37222
CPOX	1.41195	5.50031
GFPT1	1.41065	4.61618
RNPEP	1.40614	4.7122
PELP1	1.40206	0.628971
GSTM1;GSTM1;GSTM2;GSTM2;GSTM2;GSTM2;GSTM1;GSTM1;GSTM2;GSTM4	1.39657	0.622916
HSPA5	1.39436	5.8729
FOXP1	1.39386	1.46207
UQCRC1	1.3835	3.24677
GPX1	1.38256	6.54363
ANKS1A	1.37829	4.73993
METAP2	1.37827	3.70202
RAN	1.37162	3.63536
DCUN1D5	1.37039	2.86935
ATP6V1E1;ATP6V1E1;ATP6V1E2	1.3672	2.37418
CRADD	1.36509	7.81531
MATK	1.36127	2.81531
CPTP	1.35409	3.45524
SLX4IP	1.35202	4.42251
EIF1	1.35134	2.58495
CSTB	1.34432	3.82994
EYA3	1.34356	3.8589
DTYMK	1.34151	6.47366
FKBP1A	1.33978	4.91009
DENR	1.32782	3.012
NUBPL	1.32582	2.01117
GABARAPL2	1.32575	1.72063
DUSP11	1.30982	2.8948
PUM1	1.30803	3.78333
AMMECR1L	1.30801	3.22006
FOXD2	1.30489	1.45424
RCCD1	1.30216	3.67919
PSME2	1.30142	3.19993
OXR1	1.2908	2.25813
TEX30	1.28976	1.75214
PLG	1.28913	3.79282
TLE1	1.28702	4.61083
ASMTL	1.2711	2.38294
METTL17	1.27012	2.72596
KRR1	1.26398	3.40576
NUDT9	1.26031	3.24143
SPTLC1	1.2594	1.50046
ARL3	1.25635	3.08704
PYGL	1.25607	3.04391
UQCRH	1.25164	3.57623
CMBL	1.24839	5.70997
RIPK1	1.24625	5.08991
ZNF316	1.24597	1.16695
SIRT3	1.24557	2.20643
EIF2AK2	1.24493	5.64589
EDC3	1.24479	2.47107
MKI67	1.23626	6.266
ACO2	1.23552	2.76807
USP19	1.23438	3.64399
PSAT1	1.23009	0.688898
POLR3E	1.22726	0.560931
HP;HP;HPR;HP;HP;HPR	1.22693	3.85465
LCE1C;LCE1D;LCE1E;LCE1F;LCE1A;LCE5A	1.22373	1.72747
SRGAP2	1.21517	2.65142
SRR	1.20821	5.67162
GSR	1.20199	3.66813
FAM136A	1.20018	1.48219
ALDOA	1.19983	7.007
HMGB1	1.19804	8.27654
RPS6KA1	1.19747	3.80537
PELO	1.19721	3.69514
GOPC	1.19663	1.74407
RNF111	1.19476	1.19782
GTF2A1	1.18358	0.94346
MIF	1.1817	7.05601
TUBB8	1.17855	4.02365
SEC24A	1.17608	5.49214
LIN7A;LIN7A;LIN7A;LIN7C	1.17143	1.75913
NARF	1.17103	3.29576
HSDL2	1.16952	2.7067
AGL	1.16808	3.6247
CUL4B	1.1666	4.52871
IGKV2D-24	1.16535	5.67572
ACTA2;ACTG2	1.16246	2.28337
MTAP	1.15919	4.6968
GPATCH4	1.15468	4.67162
RMI2	1.15213	3.06855
UBE2S	1.15115	1.86321
PALD1	1.14816	2.61328
RANBP3	1.14626	2.87248
TIPRL	1.14389	3.71819
APP	1.14339	2.24186
GTF2F1	1.14275	2.80627
SUGT1	1.14041	3.7827
TYSND1	1.13581	2.3752
DICER1	1.13527	2.83847
CDKN2A;CDKN2A;CDKN2A;CDKN2A;CDKN2B	1.13523	2.68211
COASY	1.13436	2.60665
SF1	1.13389	4.81816
TUBGCP2	1.129	2.72794
ANKRD17	1.1287	1.54144
LUZP1	1.1228	1.65379
DPYSL5	1.12139	4.56384
PDCD2L	1.12093	4.89279
MLST8	1.12072	2.63406
PI4KA	1.11598	2.21124
EGLN1	1.11506	2.22656
PDIA3	1.11243	3.78939
HPRT1	1.11205	7.26922
TXNDC12	1.1111	6.27003
SMARCAL1	1.10681	2.21095
ADSL	1.10584	7.00966
EFEMP1	1.10549	2.02495
CDK5RAP1	1.10441	3.52471
RFXAP	1.10358	1.78393
KRT19	1.09728	5.02595
AAMP	1.09681	4.22185
RNF114	1.09569	1.71882
STAT1	1.09382	3.44439
MED31	1.09208	1.71383
LRRC41	1.09201	4.56543
SENP6	1.08938	1.22561
HMGB2	1.08796	5.70774
HINT1	1.08363	5.27984
PAM16;CORO7;CORO7	1.08342	2.12307
SSBP1	1.07711	3.82301
KPRP	1.07622	4.50585
ANXA2	1.07528	4.4168
GOLGB1	1.07251	3.12049
LDHB	1.07229	6.48545
DNM1L	1.0721	0.643689
WDR70	1.06534	2.21939
HSD17B12	1.06485	3.6647
SDE2	1.06246	3.66194
GDI2	1.06041	6.19997
ZNF503	1.05935	6.57349
LYPLA1	1.05872	3.31024
OPA1	1.05823	4.22915
UBE2L3	1.05716	4.72584
NASP	1.05498	3.4507
C8orf82	1.05114	5.58838
TMSB15A;TMSB15B;TMSB15C	1.05039	4.15677
C1QB	1.04711	2.67374
KEAP1	1.04608	3.49271
GMNN	1.04346	0.52845
GPS1	1.04281	2.89412
EDF1	1.03981	3.14752
STAMBP	1.0357	2.75589
IGBP1	1.035	2.41793
CAPN7	1.03489	5.37469
TCF12	1.03149	1.85939
GIGYF2	1.02909	6.06702
SRSF11	1.02663	2.59933
NCDN	1.02527	3.96218
FSTL1	1.02509	4.07883
LRRC42	1.02457	3.77247
SRPX2	1.02305	3.1732
CUL3	1.02125	4.10735
ZW10	1.01918	2.15335
CTTNBP2NL	1.01738	4.31605
GPI	1.01221	5.07469
AS3MT	1.01195	3.06907
OSGEP	1.01008	3.75731
NSD1	1.00894	3.69538
NME2;NME1-NME2	1.00882	5.34008
PPME1	1.00821	6.45346
ZMYM4	1.00704	2.07773
PHGDH	1.0056	3.37603
FANCD2	1.0019	1.72608
DDX42	1.00149	1.42939
MTHFD1	1.00081	3.64701
RBM33	0.999206	4.26761
FUBP3	0.997727	3.02271
GLRX	0.996148	2.78898
FABP5	0.995874	6.00745
FBLN1	0.995248	1.04804
EXOSC8	0.994546	3.64077
STK10	0.992292	1.69545
CCNB1	0.992115	3.93659
IGHV3-23	0.991745	1.34471
NECAP1	0.988981	1.70091
BOLA3	0.987022	2.30762
IGF2R	0.985155	0.716366
UBE2N	0.984399	3.60949
MYL7	0.982446	0.850217
KRT71	0.982163	3.21991
BAG5	0.971984	6.33724
TUBB2A;TUBB2B	0.9709	2.72943
LRRC1	0.968427	1.94254
TYMP	0.967541	2.42583
KIF5B	0.967296	2.93717
GAPDH	0.965788	5.29243
CTPS1	0.965209	5.29414
HPX	0.963277	4.33161
CORO1C	0.959819	3.47928
FARS2	0.957515	3.04064
RCC1	0.956932	1.43491
SCO1	0.954227	2.65032
BCOR	0.954	2.35821
ANKRD39	0.948553	4.10347
ADPRS	0.948499	4.13966
MTHFD2	0.947932	3.98138
DCPS	0.947504	3.80995
JPT2	0.945872	4.64207
KRT80	0.945856	3.29705
USP5	0.945417	2.12536
QSER1	0.943213	2.33623
FBXO22	0.939307	5.53462
HDHD2	0.939183	2.13267
BRAP	0.938399	2.29036
SASS6	0.937441	3.79634
CSK	0.935939	4.78252
ETFA	0.93589	3.69203
NPEPPS	0.935841	2.40876
TPI1	0.934102	4.06449
PPP6R3	0.933755	4.82391
R3HCC1L	0.933332	4.23582
PDPK1;PDPK1;PDPK1;PDPK2P	0.931251	6.13077
CASP8AP2	0.930399	1.06612
SNX8	0.929142	5.73755
POLA1	0.928724	1.63076
PRDX1	0.927344	5.18046
PDIA4	0.926196	1.97695
OAT	0.925056	6.30364
PRIM2	0.921989	3.2686
LIMA1	0.920989	2.46409
MPRIP	0.919236	0.847871
STIP1	0.918864	5.44977
LANCL1	0.918793	3.35031
CBS	0.918704	4.01818
RPS27A	0.917832	1.47212
UBR4	0.913092	3.91066
IRF2BP2	0.907571	3.26652
MAPRE1	0.90434	2.67146
ECI2	0.903606	3.50466
MCM4	0.903183	4.39362
DCTN4	0.902696	0.929934
TBC1D13	0.902082	3.52943
RNF25	0.901326	2.29717
CCNT1	0.898943	5.23657
DAXX	0.893819	1.68792
RNF214	0.89376	4.13312
ATP6V1H	0.890981	2.55144
DIS3	0.887931	4.50585
POLR3B	0.887403	1.20656
DOHH	0.886567	3.63021
CYCS	0.886241	3.18076
NSMCE2	0.883261	1.89985
AHCY	0.88288	4.12901
IGHV1OR21-1;IGHV1OR15-9	0.882382	1.01043
UMPS	0.881867	4.92812
MDH2	0.881225	6.25181
STAT5A;STAT5A;STAT5A;STAT5B;STAT5B;STAT5B;STAT5B;STAT5B;STAT5B;STAT5B;STAT5A;STAT5A;STAT5A;STAT5B	0.880379	3.80939
PUS1	0.880067	3.07388
SCRN3	0.879206	1.77599
SMOC1	0.879203	1.66596
ZNF609	0.872841	0.0758667
BCAP31	0.870042	3.70912
SF1	0.865858	3.62118
GRB10	0.865139	2.44463
GLOD4	0.862328	2.98122
PEX19	0.8596	0.699063
UBXN1	0.858714	2.25605
NUB1	0.857783	2.18415
NUBP2	0.857773	3.61834
RCOR3	0.855172	2.31315
MPI	0.852685	1.97496
COPS4	0.851118	2.97614
PIP4K2C	0.850545	2.80699
HAGH	0.849994	3.27528
GBF1	0.844412	2.41173
PSMD9	0.843833	3.7621
COPS5	0.843321	1.40144
LIN9	0.842877	4.05355
LCMT2	0.842743	2.66706
C4B_2;C4A;C4B;C4A;C4A;C4A;C4B;C4A;C4B;C4A;C4B	0.839848	4.31876
TXNDC5	0.839223	3.96082
GGCT	0.837672	3.70861
ZNF207	0.836895	4.9431
HNRNPH3	0.835197	1.40345
CEP78	0.834537	2.66195
FLYWCH2	0.834234	2.39754
BLVRA	0.831244	3.57571
HCCS	0.82698	5.20066
ESYT1	0.826976	1.34788
GOT2	0.826388	4.20204
WDHD1	0.8235	2.12435
EIF5A	0.823111	6.70333
COX17	0.822737	5.88941
PISD	0.822666	1.85606
TTLL12	0.822244	5.88606
SLC39A10	0.822078	2.39037
PGD	0.821136	4.13966
EEF2	0.820965	5.77211
PDE12	0.819419	5.20343
AGAP3	0.818567	3.49505
G6PD	0.817928	3.14574
WDR33	0.814124	3.55432
FLG2	0.813488	2.67177
PRDX2	0.810704	6.61618
GSE1	0.808442	1.64548
RAB21	0.807523	1.47045
ACSF2	0.805535	2.24171
TTF2	0.804551	2.38997
MAP4	0.803995	5.40782
ARID1B	0.803776	3.33478
GARS1	0.801052	2.94852
YAE1	0.800805	0.828257
MRPS24	0.796336	1.16949
PITHD1	0.796173	3.48308
ACSF3	0.795672	4.37986
EFHD2	0.795474	2.15492
NUP37	0.794735	3.59571
NPM3	0.79395	2.63216
STUB1	0.793908	2.53274
NUDC	0.793566	4.31695
SUGP2	0.793358	1.24307
DCAF7	0.793181	1.45886
AMPD2	0.792486	2.20972
C15orf39	0.791893	3.5341
MTFR1L	0.790868	4.37366
TXN	0.790401	4.73518
DNAJC9	0.790244	1.7737
C11orf54;;C11orf54;C11orf54;C11orf54;C11orf54;C11orf54;C11orf54;C11orf54;C11orf54	0.788561	5.62342
EMD	0.788024	2.02047
STOML2	0.787088	6.97062
DPF2	0.782714	1.75129
SETD2	0.78193	3.15502
ALKBH5	0.781648	2.26129
EEFSEC	0.780241	3.61169
SCLY	0.779888	3.20741
IRS2	0.772391	0.849467
PSME3	0.771117	3.86506
RANBP10	0.769471	1.60645
UPP1	0.769259	2.13764
TUBB3	0.768086	1.45246
EWSR1	0.766346	0.168359
NUDT11	0.766048	3.55926
GTF2I	0.763804	6.02319
CDK4	0.761814	4.04721
SUMO1	0.759976	3.18086
TRIM25	0.759304	2.52356
ACTN4	0.75874	3.44105
MARCKS	0.758293	4.2161
TES	0.758142	0.613653
GCLM	0.756836	4.06905
SLC25A5	0.755418	1.54164
PDLIM5	0.754327	2.63933
NLE1	0.754132	4.12436
PAFAH1B1	0.75403	2.40439
PSMG2	0.75348	2.3604
CLPX	0.752392	4.39577
DBT	0.752135	4.19179
CCNK	0.75157	1.84292
CENPH	0.750847	4.12033
HRNR	0.746488	3.6171
IQSEC1	0.745719	3.79577
IRAK1	0.743503	0.744011
RBM26	0.741156	2.39245
ENAH	0.739427	4.91721
SERPINH1	0.736799	3.93524
METTL26	0.736634	2.9041
IGKV2D-29;IGKV2D-26;IGKV2-29	0.734312	4.12378
IGFBP2	0.73366	3.82965
MYDGF	0.733623	1.52955
FKBP15	0.731983	5.34872
DBR1	0.731292	1.3851
EXOSC9	0.730756	1.52234
NMT1	0.728172	1.77888
FERMT2	0.727658	1.02887
ATG13	0.726968	2.86628
LYRM7	0.726032	0.776681
AHDC1	0.725356	2.44177
ATXN2L	0.724298	3.94742
IMPDH	0.723653	3.35179
TRAP1	0.723043	4.18442
PLS3	0.722194	7.84466
RDX	0.722063	2.98488
TRIM28	0.720096	0.232528
VPS4A	0.717924	1.27089
OSBPL11	0.717318	1.36392
NDUFA6	0.714644	0.483872
TKT	0.712171	4.6517
PCMT1	0.711713	6.08197
HNRNPUL2	0.70916	2.22875
DMAP1	0.704939	0.795218
MGME1	0.703471	5.14813
TAGLN2	0.702408	2.81343
PAICS	0.701792	6.97062
GTF2H3	0.70103	1.08873
PPIA	0.699487	5.24336
ACOT7	0.699284	2.96697
DKC1	0.696564	3.70553
KIAA1671	0.693487	4.00922
ZC3HAV1L	0.692065	5.88941
OTUD7B	0.69197	4.20135
SAMHD1	0.691263	0.0260185
CSDE1	0.691152	1.91541
SFPQ	0.690312	3.66222
XPO5	0.690281	2.57516
NHLRC2	0.689658	3.11214
TBX1	0.687797	5.35952
TTC28	0.687551	1.69813
MSRA	0.687119	4.53313
GNB1L	0.685766	5.3098
MCRIP1	0.684942	4.44129
BOD1L1	0.683414	5.73283
PCBP2	0.683257	6.27246
MAP3K1	0.681849	1.68353
YWHAB	0.680726	3.93618
ASNS	0.679447	4.61618
DTNA	0.679038	2.26563
GTF2F2	0.678623	1.4601
PPCDC	0.67745	1.40177
ARL6IP4	0.676179	3.58114
PSMD10	0.674631	4.70115
TMLHE	0.668525	4.20204
VIM	0.667534	5.73518
RRM1	0.667293	2.05747
KRT23	0.667002	2.84858
PFAS	0.666679	3.66809
ARFIP1	0.666219	1.04401
CKAP2	0.664757	1.93858
EXOSC3	0.66453	2.36108
TPM3	0.664471	4.66555
NFKB1	0.661581	3.21227
ALDH1L1	0.661377	0.0272028
FAHD2A	0.65865	3.93667
POLDIP2	0.65822	4.96658
ACTN1	0.657011	3.41574
HAUS7	0.656143	1.71458
SLK	0.655184	4.98297
TF	0.655	1.81396
;PINX1;PINX1;PINX1	0.654886	3.47631
NaN	0.653765	2.20476
SEPTIN7	0.653323	5.04335
PPP6R2	0.651023	3.31945
TPR	0.650043	1.54943
;;CTSD;CTSD;CTSD;CTSD;CTSD;CTSD;;CTSD	0.649938	4.13608
UBA1	0.649185	3.87277
AKAP12	0.647763	1.40473
EP400P1	0.647115	0.0356619
FAM117B	0.646743	1.90521
MYH10	0.645944	3.88035
CSE1L	0.643562	2.75845
GART	0.643008	7.15304
SELENOM	0.636892	2.63132
CACYBP	0.636324	6.49214
LRRC40	0.635531	1.72867
GAN	0.6349	3.13863
DNAJC10	0.634727	2.49138
CEP85	0.633844	2.21018
GLA	0.632961	2.55997
PRMT3	0.631717	2.50649
PITPNB	0.623375	3.20369
GMPS	0.623251	4.60555
BRCA2	0.622568	1.08568
AFF4	0.620863	1.68608
IBA57	0.616086	3.84734
ARRB2	0.615907	3.46263
RAVER1	0.615152	4.1107
PICALM	0.614833	1.61353
QPCT	0.614411	3.95129
SEH1L	0.61239	1.26775
HEATR3	0.612238	3.2589
WDR45B	0.61022	1.92333
NAT10	0.610113	0.392907
PGLS	0.608715	5.13847
PPID	0.60734	1.81924
PRDX4	0.605248	6.29671
CFL1	0.605195	5.97469
AZGP1	0.603714	3.45756
NEK9	0.603499	3.20863
SMARCE1	0.602829	0.970543
CARM1	0.601095	3.71681
KPLCE	0.599301	1.6879
TBC1D12	0.598496	0.811946
LUC7L	0.598357	3.03104
MPST	0.597885	0.54592
NOSIP	0.593948	3.64208
TUFM	0.589479	5.60206
FAM120B	0.588499	1.33683
MAML1	0.588207	2.02966
C16orf87	0.586822	3.46161
TRIM21	0.585543	6.05012
VGLL4	0.583781	1.51681
PRDX6	0.579739	6.284
PARK7	0.57639	4.81248
TBC1D15	0.576082	1.48565
RECQL4	0.572839	1.28404
PRKCI	0.572286	3.24219
CAPZA2	0.569029	3.66833
DFFA	0.563717	0.88584
RBBP6	0.562465	1.55554
SELENBP1	0.561835	0.0317998
LAMTOR5	0.561106	2.35515
TXLNG	0.559869	0.339744
DPYSL2	0.559818	2.33883
TUBA1A	0.556402	2.65756
MAZ	0.556255	4.45593
APEX1	0.555327	3.84312
DIAPH3	0.555069	2.38056
ERP44	0.553869	2.13933
PJA2	0.553376	2.7043
TRIP6	0.551493	3.13874
NDE1;NDE1;NDE1;NDEL1;NDE1;NDE1;NDE1;NDE1;NDE1;NDE1;NDEL1;NDEL1;NDEL1;NDE1	0.550914	1.3101
PFN1	0.548387	0.842685
GLO1	0.547945	1.38605
ARID2	0.546957	1.76454
EGFR	0.546501	4.22621
DCTN1	0.545896	0.80392
COPB1	0.544976	2.83113
C1orf174	0.544073	0.0735892
HSPBP1	0.540504	1.22094
TK1	0.539429	4.45717
HGF	0.537979	2.45389
HECTD1	0.537853	2.2297
SEC24B	0.537786	2.34769
SOD1	0.537489	1.05646
SERPINB6	0.535038	4.1349
NOTCH2	0.535025	1.37722
;POLA2;POLA2	0.534575	1.40196
ILKAP	0.53393	2.71758
LRRFIP2	0.533232	2.08557
NUMA1	0.531871	6.49757
CEP170	0.531788	2.73096
DDX39B	0.531675	4.91009
GLDC	0.531224	2.43328
CTSC	0.528942	3.47251
MCMBP	0.527524	2.59059
VEZF1	0.526579	0.252471
USP4	0.524085	2.86916
ACTR8	0.523081	4.69897
MRPS22	0.521997	0.988976
GMDS	0.521069	3.59907
LGALS1	0.520965	2.32099
FTO	0.520845	2.75698
TSN	0.51871	1.86986
WDR1	0.517857	1.7783
KDM3A	0.51544	5.89279
NT5DC2	0.512835	1.87621
NOLC1	0.510918	1.49465
HCFC1	0.510681	3.88746
TP53	0.510258	3.02793
ZDBF2	0.507213	0.5947
CPPED1	0.506144	5.35458
N4BP1	0.504264	3.12416
SORD	0.504221	2.11944
SVIL	0.503228	3.39115
PPP5C	0.503145	3.96035
DNAJA3	0.498414	1.73139
UPF1	0.497889	3.11263
DUT	0.497168	2.28992
ADD2	0.496824	1.27378
DYNC1I2	0.49642	2.27508
MARS2	0.495704	1.01302
NACA	0.495284	1.62793
BAIAP2L1	0.4938	1.7308
PPA1	0.49057	2.81905
KRT1	0.49028	6.50031
MPG	0.489515	1.72189
KRT2	0.48868	6.44129
RPRD2	0.488358	1.77665
;KLC1;KLC1;KLC1;KLC1;KLC1;KLC1	0.487795	3.65531
EIF4H	0.486239	1.78346
P4HB	0.482349	1.42057
KIF23	0.478349	1.7577
STK39	0.477605	1.68064
YTHDF2	0.47708	3.79819
FASN	0.475052	5.19586
DARS1	0.473965	2.06159
GAPVD1	0.473706	1.41228
KPNA3	0.467757	1.60427
HSD17B10	0.467178	3.16958
NTMT1	0.467158	1.03052
CNN2	0.466581	3.0697
TMEM106B	0.466516	1.26938
SIN3A	0.465851	2.67567
FGB	0.461232	1.88687
SEC16A	0.46088	3.41392
MEPCE	0.46079	4.21467
CHD8	0.460122	1.65072
AKAP9	0.45892	0.869304
RAB1A;RAB1B;RAB1A;RAB1C;RAB1B	0.458752	0.0934792
KHSRP	0.458517	5.72125
INPP4A	0.458396	2.47749
PTPN11	0.456983	3.33016
GCAT	0.454701	2.80727
TEPSIN	0.453709	1.66864
PHKA2	0.452859	7.14448
PHKA1	0.451272	4.065
GSTM3	0.44811	0.596664
TCF25	0.446863	1.27636
BLM	0.446257	3.43709
MAPK1IP1L	0.443815	3.85285
PSMA7	0.443253	1.79644
RCC2	0.442249	3.21949
NUCB1	0.442139	2.67797
DOCK11	0.442132	2.47533
GTF3C1	0.441254	0.14887
MASTL	0.439783	3.78725
RIPK2	0.438826	2.84584
CLTC	0.437852	3.86534
PASK	0.437826	3.90333
MYO6	0.437804	4.59176
GCDH	0.434937	1.00661
COA7	0.434804	1.44156
IDH1	0.43129	0.391272
REPIN1	0.43117	3.12348
MARK2	0.430846	1.6232
MARK3	0.430414	2.38572
CCT2	0.429262	4.36351
POLR2B	0.42643	1.12118
PRRC2B	0.424389	0.525976
RPIA	0.423362	1.28722
YWHAE	0.422569	2.72868
FNTA	0.421556	1.27796
LAGE3	0.420897	1.05726
DLD	0.419557	3.03064
LRRC47	0.41782	2.33765
TRIM33	0.417312	2.16974
AMOT	0.416741	2.88835
TSNAX	0.41666	2.56245
NRDC	0.415638	1.57786
YWHAZ	0.415578	2.31936
HACD3	0.415379	2.21954
KDM1A	0.414249	1.23899
MYL12A;MYL12B;MYL12A	0.413611	0.787481
DCTPP1	0.413298	2.69344
TRAFD1	0.412586	1.95452
NIPBL	0.410521	0.691716
RBBP7	0.407375	1.99225
BOLA1	0.406853	3.1243
SBF1	0.404047	0.494988
TENT4B	0.403752	0.853241
AFDN	0.402718	3.34649
CHD9	0.402557	1.71735
KIF2B	0.400916	0.0448132
DUSP3	0.399756	3.99809
DMKN	0.397886	0.959079
DCAF5	0.39772	1.08841
C1QBP	0.396719	2.61098
CWC15	0.396575	0.142193
UBAP2	0.39462	1.86898
CRYGD	0.393534	0.396635
CPSF7	0.393301	1.62465
GSTK1	0.392879	3.26749
PBDC1	0.392771	3.68715
EEF1B2	0.392245	0.18772
CAMKK2	0.388663	1.05055
HSD17B4	0.387993	3.38713
RANBP2	0.387506	3.36317
SBSN	0.384823	2.15521
MYH9	0.383685	3.52037
NHP2	0.381118	0.975887
WNK3	0.376078	0.393309
RIOK3	0.372606	2.41197
TPP2	0.37076	1.25395
KIF4A	0.368308	0.5409
SMC4	0.367991	1.97674
CDK1	0.367814	0.382439
EEF1A1	0.367231	3.84707
PRDX3	0.366649	3.6765
STIM1	0.366209	1.46032
ARPC3	0.366146	0.958301
DBN1	0.365535	3.37307
ATP6V1A	0.364354	2.06308
SET;SET;SET;SETSIP;SET	0.362156	0.464515
PIR	0.362031	2.90596
SLITRK5	0.360963	1.56374
TUBB4B	0.360284	4.14327
ARF5	0.359867	0.60423
CMC4	0.359547	0.574687
PPAN-P2RY11;PPAN-P2RY11;PPAN	0.357206	0.876159
LGMN	0.35635	2.67918
TUBB6	0.354335	1.78531
IARS1	0.351958	7.36957
SMAP1	0.351074	0.0726686
HDAC6	0.350391	3.89681
NMNAT1	0.349352	1.22142
CP	0.348245	1.39434
CASP2	0.346284	0.45528
SEC23A	0.345452	1.79643
PRR14L	0.344453	2.02497
UGGT1	0.343922	3.16434
ZC3H3	0.343731	0.616785
MYO1C	0.343278	1.15214
ACADM	0.342499	0.608809
PDIA6	0.340552	3.13255
S100A9	0.339385	3.37563
CCS	0.337145	0.315495
RAC1	0.336174	1.23478
GOT1	0.335193	1.2073
MTM1	0.334868	0.694003
DSC2	0.334271	1.82061
RBM28	0.327989	0.239252
NAA40	0.327435	2.01208
METTL2A	0.324037	3.21891
AMY2A;AMY1B;AMY1C;AMY1A;AMY2B	0.323583	3.51657
DOCK6	0.32339	0.124333
GLUD1	0.323152	3.5991
KPNA2	0.322041	1.56641
EDC4	0.318358	1.51445
GSK3B	0.316186	3.35613
TACO1	0.316041	0.618242
PHKG2	0.315669	3.98758
GRK2;GRK2;GRK3	0.315224	1.0191
EGFL7	0.314337	0.709482
SEC23IP	0.313283	2.64952
S100A7	0.310313	0.25741
POLRMT	0.306289	0.718747
MCM5	0.306135	3.3092
RBM34	0.305967	2.11809
KIFC1	0.303927	2.31393
QARS1	0.301571	2.74135
IKBKG	0.298764	4.07935
OSBP	0.297214	0.279091
U2AF1	0.295033	2.02204
CKAP4	0.293222	1.13024
ERCC6L	0.292715	2.31558
PTGES3	0.291945	2.94285
POLK	0.291303	1.42444
UBE2O	0.289704	2.46697
BUB3	0.288139	2.38863
RNF40	0.286226	1.30933
NOP2	0.285084	2.59579
HNRNPF	0.283996	1.94709
C12orf57	0.283908	2.96661
CORO1A	0.283651	2.02746
NISCH	0.283279	1.3246
LIMD1	0.282359	0.982788
MSRB2	0.282074	0.920031
;PRR4;PRR4	0.281376	1.29493
ALDH9A1	0.279651	0.823218
STRBP	0.278125	0.296109
UCKL1	0.27567	0.740166
RECQL	0.272489	0.943019
PXN	0.271617	0.551329
VPS13C	0.270409	0.659064
PEX1	0.27024	2.33117
DCP1B	0.268296	0.442156
TTK	0.26751	1.48349
AP1M1	0.266167	3.16439
PNPO	0.265577	1.74445
ZNF644	0.26547	0.212633
ATOX1	0.265417	1.92147
BCAT1	0.26487	0.814268
TGM3	0.264786	1.06788
TCEAL4	0.262023	2.83634
MTMR1	0.260662	2.22572
RPP30	0.260428	0.658316
GON7	0.259511	1.74899
DPYSL4	0.259144	1.16446
DDX51	0.256342	0.43624
LANCL2	0.254616	1.69173
SNX1	0.251167	0.23799
BAG3	0.249752	3.56508
CIAPIN1	0.249507	1.62297
DYNLL1	0.247066	1.35135
DHX57	0.246089	0.734302
PML	0.244679	1.17492
DHX36	0.24413	4.23882
KIF2A	0.243621	1.47115
PSME1	0.242548	0.192372
PAXIP1	0.24231	3.58776
GRSF1	0.241705	2.38833
FPGS	0.239365	1.67322
GPHN	0.239332	1.49179
SEPTIN2	0.238977	3.25608
CSTA	0.238904	1.96
ARF1;ARF1;ARF1;ARF1;ARF3;ARF1	0.238835	0.254105
ATG4B	0.238162	2.49303
BUB1B	0.237673	0.891672
CYFIP2	0.235705	1.97412
MTA2	0.234547	0.352224
TAF9B	0.233744	0.174135
GCN1	0.233398	2.53364
ATP6V1B2	0.233335	1.31542
POP1	0.233085	0.421291
ARG1	0.232946	1.19866
FBL	0.230525	0.449849
AMD1	0.229433	2.18146
TPX2	0.228608	0.107577
POLR2J3	0.227385	3.25217
GSTP1	0.22597	0.254127
LAMB2	0.225133	2.00965
BIRC6	0.224709	0.508096
CTTN	0.223264	0.0994363
IQGAP1	0.222807	1.40971
AMMECR1	0.221121	0.98391
AIMP1	0.220677	1.88757
RPL36A;RPL36A-HNRNPH2;RPL36A;RPL36A;RPL36AL	0.218988	0.144358
ECHS1	0.217031	0.935388
TLN1	0.216984	1.17734
SEC24C	0.216517	2.87585
LUC7L2	0.214815	1.17855
ERO1A	0.21364	0.95369
SLIRP	0.210171	0.233006
SMARCD2	0.209226	2.17147
YWHAG	0.206362	0.589762
KRT10	0.202837	2.60306
ATXN2	0.202782	1.86704
IDH3A	0.201759	1.13436
SFN	0.197354	0.388229
THUMPD1	0.195915	0.050499
USP9X	0.195528	1.13775
ZC3HC1	0.193717	0.556123
PANK4	0.191003	0.982173
SETD5	0.190651	0.876328
LRRFIP1	0.189951	1.67941
PRDX5	0.189219	0.737118
FHOD1	0.188568	3.97778
JPH1	0.188029	1.27283
DISC1	0.188015	0.469753
EPRS1	0.187939	4.77469
TOR2A	0.185003	0.0295246
VTA1	0.184989	0.955332
ZWILCH	0.184868	0.377506
FBXO31	0.180175	2.38918
EIF3F	0.179238	0.174153
QPCTL	0.177628	3.25407
DYRK1A	0.176925	1.78526
WAPL	0.17544	0.275574
HDAC8;HDAC8;;HDAC8;HDAC8;HDAC8;HDAC8;HDAC8;HDAC8;HDAC8;HDAC8;HDAC8;HDAC8;HDAC8;HDAC8	0.173752	2.09087
GPATCH8	0.172958	0.855086
LDHA	0.172402	0.0170704
YARS2	0.170676	0.388799
KRT9	0.16897	5.36151
SMC2	0.167431	0.314807
DSG1	0.165891	1.17734
SMARCA4	0.163908	0.903665
TRMT6	0.162305	1.65747
DNAJC7	0.162258	1.04949
HSPE1	0.161446	1.43142
TAB2	0.161211	0.419292
ELOC	0.161024	1.02763
TDRD7	0.160536	0.284555
TXLNA	0.158602	0.721497
SYF2	0.15796	0.198954
GSN	0.156343	1.47354
PDCD6IP	0.1509	1.71798
DDX17	0.148676	0.0970996
ILF3	0.147074	2.91064
NUP205	0.147073	2.1744
ACLY	0.145646	1.40105
CSRP2	0.144909	1.69711
RABGAP1	0.144614	1.3102
CCT4	0.142747	1.83771
EIF4E	0.142108	2.00582
CAD	0.140006	1.9501
PTPN1	0.137648	0.146501
DUT	0.135361	1.17574
ACTR3	0.134277	0.830517
WDCP	0.132377	1.27279
PSMD6	0.131649	1.01524
LCMT1	0.130964	1.53419
SERBP1	0.129437	0.292585
RIMOC1	0.128835	2.42586
GMFB	0.123195	2.46604
TRMT112	0.121651	0.0837807
PHKB	0.119493	2.92304
HNRNPM	0.119235	1.70024
MRGBP	0.117803	1.67574
FN3KRP	0.11739	0.376167
API5	0.116242	0.206211
NTPCR	0.115638	0.43881
USO1	0.115588	0.467511
G3BP2	0.114393	1.33337
KIF1A	0.114209	0.945205
RAB14	0.112537	0.196917
SNUPN	0.111952	0.55565
MRPL19	0.111524	0.833785
CNPY3	0.111414	1.41646
HDHD5	0.108841	0.285614
PPM1G	0.108682	1.65388
PSMC3	0.10695	0.338181
BID	0.106794	0.23945
WDR91	0.10138	1.44414
LARS1	0.101332	2.17595
BLMH	0.097915	0.569094
EEF1E1-BLOC1S5;EEF1E1;EEF1E1	0.0970423	1.90516
CAPZB	0.0967093	0.579504
NDUFA8	0.0948755	1.00108
CBR1	0.0923482	3.00238
MYCBP2	0.0920962	0.851654
PLBD2	0.0916008	2.54636
SPATA5;AFG2A	0.0899025	2.28184
ZNF618	0.0890379	1.06868
PRRC2C	0.0855938	1.77139
HAUS6	0.085542	2.61324
H1-2	0.081716	0.192667
CCT6A	0.0792039	0.0667531
DHX37	0.0783505	0.489173
USP48	0.0780115	0.318081
RPL38	0.0763999	0.599722
HBS1L	0.0763126	2.20752
SRSF7	0.0743087	0.740756
PARP1	0.0735237	0.710903
JUP	0.072523	1.4954
CENPJ	0.0721259	0.536492
FARSA	0.0714946	0.0530288
PCNT	0.0712892	0.115623
TJP2;;TJP2;TJP2;TJP2;TJP2;TJP2	0.0699934	1.66165
KPNB1	0.0682269	1.53055
NR2C2AP	0.0677869	0.304673
DBNL	0.0668957	0.862382
XRN1	0.0655816	1.54863
COPS7B	0.064814	1.29002
PPP2R1B	0.0648058	1.55955
RFC3	0.0638026	0.954987
DTL	0.0637617	1.4914
ALDH1B1	0.0634403	0.215647
KRT78	0.0621129	1.37701
NUFIP2	0.0613916	0.920404
DDX6	0.0598415	0.990647
ATXN10	0.0577538	0.442928
DDX3X	0.0573477	1.57479
ATG7	0.0561113	1.36823
VPS16	0.0560894	3.99572
ZC3HAV1	0.0551828	0.567684
NUP62	0.0522012	1.33081
MYBBP1A	0.0511335	0.525985
TARDBP	0.050927	1.95285
EIF4A3	0.0507383	3.40891
PPA2	0.049497	0.463265
GLUL	0.048337	0.321521
CCT7	0.0479298	0.0423228
SLAIN1	0.0477873	0.0677192
KRT77	0.0475525	1.41853
ADISSP	0.0460563	0.226057
THNSL1	0.0448161	0.175446
FBLIM1	0.0443019	0.775633
NOP16	0.0430804	0.0286663
TRAF2	0.0429872	1.36718
PIP5K1A	0.0418637	0.0238409
PDS5A	0.0418297	0.141826
SELENOF	0.0411774	0.66615
CAP1	0.0405542	0.175242
RPL32	0.0352015	0.337369
UIMC1	0.03398	0.0488776
DLG3	0.0282912	0.722394
SRP9	0.023099	0.845092
MCCC2	0.0230738	0.255062
XRCC5	0.0224576	2.02927
ZNF655	0.0217154	0.789669
GSDMA	0.0209654	1.15921
PBRM1	0.0201085	0.188985
ELAC2	0.0185245	0.882872
MARS1	0.0183113	2.59544
ALB	0.0181322	2.44284
HADHA	0.0167904	1.24108
RUVBL1	0.0164802	0.275507
WDTC1	0.0140179	0.404193
AAR2	0.0113079	1.63561
RUFY1	0.00799582	2.42332
TGM1	0.00765427	0.519058
DSC3	0.00679271	0.0463667
CTCF	0.00538894	0.851069
ELP1	0.00496342	0.377225
DDX41	0.00482012	0.163483
ACOT8	0.00387119	1.0176
GYS1	0.0036034	0.385941
ZNF668	0.00287391	0.208808
TUBB	0.00100637	0.289549
DCD	0.000609642	0.209466
RARS1	-4.8e-05	0.0227688
PIP	-0.000790246	0.828207
PALM2AKAP2;AKAP2	-0.00131634	0.452904
RPAP1	-0.00145538	0.70801
CHAF1B	-0.00212872	0.467877
DRG1	-0.00250892	0.480303
CDK5	-0.00346439	0.540205
FUS	-0.00764001	1.0351
CKMT1B;CKMT1A;CKMT1B;CKMT1B;CKMT1A;CKMT1A;CKMT1A	-0.0109152	0.517409
OGFR	-0.0131103	0.645239
AASDHPPT	-0.0134246	0.733726
PARG	-0.0144595	0.331096
CLPB	-0.0146169	0.152535
NFKB2	-0.0147404	1.78259
MTPN	-0.0152866	0.738256
AGTPBP1	-0.0181071	2.10119
KRT5	-0.018958	1.36597
CCT3	-0.0232624	0.51345
SMARCC1	-0.0237655	0.00260029
HNRNPLL	-0.0252454	0.442675
PPIL1	-0.0271866	0.460133
CRTC2	-0.0280468	0.194072
SAR1A	-0.0281038	0.75242
TBPL1	-0.0281823	0.426234
ALDH2	-0.0303147	2.05112
MPHOSPH6	-0.033306	0.163299
GANAB	-0.0338263	0.874287
PHAX	-0.0365717	1.40432
HEXIM1	-0.0391215	4.61439
VCP	-0.0396104	0.236152
AIP	-0.0409796	0.519456
CETN2	-0.0426161	0.351119
ZNRD2	-0.0455565	1.28844
NONO	-0.0473764	0.471127
FBXL18	-0.0518508	0.20318
EIF6	-0.0532867	1.07778
DNAJB6	-0.0558577	0.00492567
RPL24	-0.0566685	1.7972
ZFC3H1	-0.0571942	0.390926
PGAM1	-0.058494	0.124643
SPATS2	-0.0592388	0.367364
SEC23B	-0.0594956	1.25212
ANK3	-0.0628202	0.38138
ACTB	-0.0659742	0.0628441
ZFYVE16	-0.0687685	0.569349
SND1	-0.0735558	0.0362752
PSMC5	-0.0744328	0.456631
PSMB5	-0.0751547	0.674221
SPAG9	-0.0752295	0.133919
TSEN34	-0.0761976	0.961922
PIN1	-0.0762169	0.275513
HDGF	-0.0766089	1.08996
PSMA6	-0.0793031	0.135752
ACACA	-0.0820805	1.15792
CCT8	-0.0852381	0.262955
DNAJA1	-0.0861247	1.41469
RNGTT	-0.0866526	2.05112
ITPA	-0.0873535	1.03475
SUZ12	-0.0890634	0.434701
COQ8A	-0.0915898	0.204643
UROS	-0.0916034	0.202542
ADAR	-0.0921156	0.950424
CAMK2D	-0.0924204	1.27218
CSNK2A2	-0.095323	0.473299
INTS7	-0.0976642	0.174999
RANBP1	-0.101418	2.15229
LCOR	-0.101717	1.25906
POLR1C	-0.101956	1.86791
HECTD3	-0.104608	0.0649472
EIF4A1	-0.104764	0.453384
BOLA2	-0.105364	0.617344
MKNK1	-0.10731	0.328708
VARS1	-0.10902	1.24423
CRKL	-0.109203	1.95125
HSP90AB1	-0.109332	0.186842
IRS4	-0.112906	1.46598
RCOR1	-0.116585	1.18559
NDRG1	-0.117963	0.389464
LSM14A	-0.119519	0.0974075
PRPF4	-0.125887	0.697136
USP7	-0.126361	1.2359
KARS1	-0.127693	0.556424
MYO1B	-0.127694	1.25211
KRT14	-0.128334	0.523473
MIOS	-0.129116	0.789203
CCDC59	-0.132766	2.19073
DSG2	-0.134791	0.196707
THOC3	-0.135105	0.262484
METTL5	-0.137826	1.08918
HNRNPA0	-0.141122	0.321162
RPA1	-0.142585	1.54874
ATP5F1A	-0.143657	0.293448
SKIC3	-0.145802	1.76866
SYMPK	-0.146059	1.02759
ATP5F1C	-0.149057	0.750019
ENO1	-0.151512	0.379111
DDX1	-0.151822	0.452966
MRTO4	-0.152423	0.364665
WDR6	-0.153112	0.0321323
PCBP1	-0.153435	1.23261
HOOK3	-0.154112	0.343223
SMCHD1	-0.154194	0.978008
TCOF1	-0.158456	0.94792
CLCC1	-0.158914	0.493795
H4C1	-0.16096	0.29929
RAB10	-0.162371	0.917461
UBR5	-0.163873	0.948776
TBCD	-0.16638	1.81171
YEATS4	-0.166427	1.75651
PPP2R2A	-0.169506	1.58847
MARF1	-0.1756	0.617134
MATR3	-0.176336	1.35797
CCDC25	-0.177915	0.440505
VIRMA	-0.178225	1.60818
RRP12	-0.178665	1.8399
FLAD1	-0.180584	1.21552
MAP3K7	-0.18114	0.160452
NEK7	-0.18181	0.36133
EIF2B2	-0.181894	1.26252
NSUN2	-0.183008	1.02203
TNPO1	-0.183434	1.38664
U2AF2	-0.184279	1.47054
TTC1	-0.186255	1.11754
CALM1;CALM2;CALM3	-0.189686	0.496884
DIABLO	-0.18989	0.624736
PTBP1	-0.190023	0.0154156
XRCC6	-0.190373	0.618454
NUP42	-0.192661	0.900985
AK3	-0.193779	1.87436
ISCA2	-0.194677	0.177117
PPP1CC	-0.194684	1.16817
PRKAR2A	-0.195156	1.18894
PPP2R1A	-0.197947	0.293421
UFM1	-0.202184	0.972706
SENP3-EIF4A1;SENP3	-0.204565	0.0470678
OLA1	-0.204763	0.844369
IDH3B	-0.206929	0.35449
POLR1A	-0.209425	0.69712
RTCB	-0.2104	0.462083
IPO5	-0.21189	1.54289
TBL1XR1	-0.212438	2.23627
RBM39	-0.216281	2.07591
SPRR1A	-0.217917	1.14059
THYN1	-0.218733	1.15374
PRKRA	-0.219079	0.262469
MTMR12	-0.219128	0.324623
CDKN2A	-0.220004	1.68453
MTHFD1L	-0.220287	0.309638
FGG	-0.222033	1.7412
MRI1	-0.222428	0.0440649
XRN2	-0.226136	0.697798
MAT2A	-0.227067	0.844304
MCM7	-0.227791	0.497407
POLDIP3	-0.232587	0.775951
TACC3	-0.23383	0.846886
ALYREF	-0.23503	3.77529
SLC3A2	-0.235318	0.478048
STRN3	-0.235748	0.709161
NaN	-0.237244	0.641032
VWA8	-0.238519	0.0882823
CPSF3	-0.241823	0.339452
SCO2	-0.243741	0.189027
TRAPPC4	-0.249937	0.409186
CPSF6	-0.250425	1.40935
HBA2;HBA1	-0.251397	0.732276
PSMC6	-0.252823	0.0427204
PSMD4	-0.253731	1.50842
SETD1A	-0.255288	1.61892
CDC42BPA	-0.258744	0.0251042
MRPS33	-0.259955	2.0338
FN1	-0.260962	0.53637
USP11	-0.264142	0.0868935
NUDT21	-0.264849	0.821329
TPM4	-0.267331	0.0278592
AIFM1	-0.272847	0.0787621
NME4	-0.273754	0.812887
DYNC1H1	-0.27654	2.00118
APIP	-0.278542	0.404985
CDK2	-0.2789	1.03587
BABAM2	-0.285533	1.25453
PPIL4	-0.286384	0.896621
MMTAG2	-0.286675	1.06051
SSB	-0.289624	0.103767
MRE11	-0.289713	2.28005
EXOSC7	-0.2929	3.62895
RABGAP1L	-0.294939	0.27912
DSP	-0.296433	3.21132
CDC42BPB	-0.296897	0.31417
TMPO	-0.303788	2.96242
GTPBP1	-0.303939	0.864964
IGHG1	-0.306507	1.26747
CAPZA1	-0.311899	0.909903
MESD	-0.313131	0.352651
GLRX3	-0.313483	0.214402
LARP4	-0.315438	1.57391
POLR2I	-0.316141	0.598359
HNRNPUL1	-0.316716	0.12959
ABI1	-0.317527	1.57608
RBM22	-0.318711	1.77101
PNPT1	-0.319597	1.03965
CCNT2	-0.319913	0.389237
ZC3H14	-0.319953	1.24657
MAP7	-0.32469	0.155102
PRKCSH	-0.325391	0.0621474
RPL36	-0.325526	1.40156
ELL	-0.326128	0.70304
BRI3BP	-0.327296	0.277222
DNAJB11	-0.32908	1.80928
RPL8	-0.332095	2.70441
FLNB	-0.335116	2.02017
HNRNPA1	-0.338168	2.24512
CBX3	-0.341099	0.0466218
PLOD1	-0.341559	0.0400134
PFN2	-0.344146	0.583397
ZC3H4	-0.344469	0.987816
ANLN	-0.345814	0.0613291
DYNC2I1	-0.349285	0.72125
CA2	-0.349801	0.400126
KRT6A	-0.350538	4.13966
PPP2CA	-0.351223	1.48699
METTL2B	-0.353318	0.0338481
GTF3C4	-0.354763	0.240856
DDX21	-0.35707	2.96612
GALK1	-0.357753	2.31501
TMA16	-0.35943	0.611712
TRRAP	-0.360532	0.0141952
KNL1	-0.361869	0.697336
ASH2L	-0.365726	0.542673
NPM1	-0.365743	3.05291
CLPB	-0.367125	0.455593
DSTN	-0.368495	1.06599
HNRNPH2	-0.368758	0.195155
RPS25	-0.370559	2.24034
CAND1	-0.372692	0.245679
HNRNPDL	-0.374205	3.09619
HBB;;HBD;HBD;HBB;HBD;HBE1;HBB;HBG1;HBG2	-0.375144	1.48744
COPZ1	-0.375236	2.29469
SMC1A	-0.376901	2.94263
NCAPD2	-0.377718	1.92
ALDH4A1	-0.381516	2.07876
RAI1	-0.382595	1.05975
BPNT1	-0.383784	0.337973
RCC1L	-0.387674	0.465947
TFAM	-0.391473	1.38372
SH3GL1	-0.394102	1.44325
ASRGL1	-0.396505	1.56836
ELP2	-0.400739	0.351464
RPL23	-0.403496	2.44153
MAP7D1	-0.40429	2.34061
GINS1	-0.405358	0.419447
RPL5	-0.405766	5.61439
BCR	-0.406742	0.537144
KHDRBS1	-0.410029	1.4918
HTATSF1	-0.410656	0.575936
RPL15	-0.413515	4.10902
TRMT1	-0.414675	0.716198
THOP1	-0.4152	1.97614
TRIP13	-0.415971	0.026885
FAM98A	-0.418614	0.923371
IGF2BP1	-0.422621	2.02445
TRMT2B	-0.424967	0.749565
ARIH2	-0.42573	0.135771
FBXO30	-0.429126	0.0836857
PRPF40A	-0.432195	1.03416
VAPB	-0.432848	3.68353
CHD3	-0.433096	0.768274
PPIL3	-0.433852	0.246871
TM9SF2	-0.436242	1.13002
IGHV1-8	-0.440774	1.62607
RPL3	-0.443427	2.15509
PSMD7	-0.445833	1.32628
GATAD2B	-0.448146	0.723023
LUC7L3	-0.449133	1.99254
TBC1D4	-0.456567	1.08359
NOC3L	-0.459891	0.576266
DNAJC13	-0.460729	2.09563
YTHDC2	-0.462546	1.14905
YBX3	-0.463117	1.07356
TMOD3	-0.464622	0.751795
ARSA	-0.465933	0.801387
RPL18	-0.466206	2.94055
HNRNPK	-0.467848	2.66223
OTX1	-0.471413	0.401624
DSC1	-0.475894	1.65535
ZFR	-0.478166	2.95948
ASCC3	-0.478474	2.11192
TP53BP1	-0.483012	0.117276
DHX38	-0.483718	2.04219
SRRM1	-0.486323	0.869078
DDB1	-0.486588	3.09799
MKLN1	-0.488528	0.548798
RRBP1	-0.494574	3.39668
LRPPRC	-0.495387	0.523923
ACYP1	-0.497623	0.166475
EXOSC5	-0.499012	2.57883
TCP1	-0.499424	1.79303
MACF1	-0.50114	2.1348
SPAG7	-0.501788	0.25757
RBBP4	-0.502059	2.36649
CXorf38	-0.503628	1.60491
IK	-0.504441	0.0226592
PPP1CA	-0.507312	3.69538
NEDD8-MDP1;NEDD8-MDP1;NEDD8;NEDD8;NEDD8-MDP1	-0.507857	0.667634
SRRT	-0.511245	0.89136
TSEN15	-0.512886	0.979285
ELAVL1	-0.513726	1.42022
EEF1G	-0.51756	2.20867
CSNK1A1	-0.518799	1.64216
PSMD2	-0.520144	3.03946
PSMC1	-0.52164	1.06318
EFL1	-0.52174	1.12402
ACTG1	-0.523563	2.42173
PRRC2A	-0.525136	2.6352
CIZ1	-0.525635	0.0571576
TIMM10	-0.525771	1.19134
CASP14	-0.526856	0.604881
PSMB7	-0.527116	3.22052
RPS27	-0.529286	2.31419
NOP56	-0.530147	0.0240948
DROSHA	-0.537403	2.17267
SMARCA1	-0.539753	0.256193
PM20D2	-0.541367	0.876613
STAT3	-0.542286	1.69517
PLEKHA7	-0.542721	4.36653
NKRF	-0.546884	1.55977
HUWE1	-0.549837	2.66349
NME3	-0.550792	1.77892
RPL7A	-0.55372	1.27324
A2M;PZP	-0.558318	0.890496
RUVBL2	-0.560572	2.99171
AKAP8L	-0.561351	2.63091
EIF2B4	-0.56146	2.73277
CCT5	-0.565852	4.12552
WDR36	-0.567887	2.81455
PPP6C	-0.569376	0.244216
;EXOSC4;EXOSC4	-0.572368	1.05077
NQO2	-0.574993	1.698
ERO1B	-0.575216	0.0313556
PUF60	-0.576932	1.07716
AP3D1	-0.578495	1.01148
RPL21	-0.581007	1.30925
DOCK7	-0.581299	3.352
RPL28	-0.582544	0.966925
IGKC	-0.584611	2.39775
CCDC12	-0.587316	2.27114
MAGED1	-0.59001	1.34246
AK2	-0.59186	1.66204
RPLP1	-0.594742	3.11863
PCNP	-0.596553	2.02893
CSNK2A1;CSNK2A1;CSNK2A1;CSNK2A1;CSNK2A3	-0.598997	3.391
AARS2	-0.599353	0.350749
TIMM50	-0.601364	1.07811
HK2	-0.601487	0.984724
ARCN1	-0.60451	1.03348
RPL26L1	-0.606683	0.779232
AKR1B1	-0.608878	1.40663
CDKN2AIPNL	-0.609942	0.122329
YWHAH	-0.609944	1.91638
RCN1	-0.615429	1.17903
STRN	-0.616156	2.11748
EXOSC10	-0.625691	2.5716
ZNF787	-0.62615	2.50597
RPL7	-0.627875	1.22521
RPL13	-0.627885	3.81531
DDX27	-0.628922	0.774955
RSL1D1	-0.630018	1.62738
SYNCRIP	-0.634897	4.18111
RTCA	-0.635714	1.12477
PNN	-0.637391	1.339
EIF5B	-0.638734	3.58469
PRMT1	-0.641576	3.22665
FAM76B	-0.645936	4.07624
FAM98B	-0.646989	0.587538
ACAA1	-0.648002	0.693539
IGF2BP3	-0.649035	2.13965
SUCLG1	-0.649406	1.65473
RPL19	-0.652744	3.80079
SERPINB12	-0.652956	1.85211
TCEA2	-0.655446	0.141126
ZNHIT6	-0.656688	2.59448
CKAP5	-0.658395	3.99546
CDC37	-0.659383	3.12946
RPL23A	-0.661037	3.26413
;;C1QA;C1QA	-0.663277	3.9796
NCL	-0.66391	3.88786
EIF2S3	-0.669224	3.25183
KCTD5	-0.670462	3.41895
;SPAG5;SPAG5	-0.671664	0.214567
ZFP64	-0.678599	1.06342
CLASP1	-0.683238	0.494657
UACA	-0.684024	1.41338
WARS2	-0.68522	1.96635
HDLBP	-0.687289	2.71874
ASCC2	-0.68817	1.53485
RPL35	-0.690394	0.0622363
SUPT16H	-0.691794	2.14256
DGCR8	-0.69551	4.40894
PSMA2	-0.695931	1.22227
HNRNPA3	-0.697051	2.21313
ZNF629	-0.697137	2.30614
UBAP2L	-0.697495	1.94079
ARHGEF10	-0.704732	1.89968
GRWD1	-0.705627	2.96211
DHX30	-0.708917	1.92805
PSMF1	-0.708935	2.37245
GTF3C3	-0.709271	2.71026
RPL10	-0.70963	4.2321
IGHV3-64D	-0.710704	0.815336
PSMC4	-0.718688	3.44543
CDC42	-0.718842	1.65031
LGALS7	-0.723785	0.617732
AKR7A2;AKR7A2;AKR7L	-0.726815	1.02909
AUTS2	-0.72811	1.58543
PAFAH1B3	-0.728867	0.0661992
ISYNA1	-0.729621	1.59319
WDR4	-0.729629	1.51734
RPL6	-0.730246	4.49757
PSMD14	-0.736248	2.09873
CALML5	-0.739544	2.15075
EFEMP2	-0.742123	0.188805
VBP1	-0.743444	2.98429
HDAC1	-0.748586	2.62817
PPP1R10	-0.749134	2.50431
PSMA4	-0.750498	1.94247
YWHAQ	-0.753315	2.46362
LYZ	-0.754115	2.04788
RTRAF	-0.756302	1.76755
NCBP3	-0.75855	1.21832
RPL17;RPL17-C18orf32;RPL17;RPL17;RPL17	-0.75998	4.08831
HELLS	-0.765158	0.52774
RPL13A	-0.766335	3.18398
TRMT1L	-0.768489	1.09015
MLLT11	-0.770156	1.82723
RPL30	-0.771235	4.60555
PBK	-0.771577	1.84595
ABCF1	-0.774411	3.08021
BRIX1	-0.785803	1.16286
ZC3H18	-0.788774	0.216936
RPL37A	-0.79426	1.62035
BAG2	-0.795213	2.36706
PSMD3	-0.797067	2.48744
THOC1	-0.800049	1.10202
PLPBP	-0.804278	1.83981
CNBP	-0.805452	1.48477
ZNF771	-0.805658	2.88198
EXOSC1	-0.80737	0.720221
POLR2H	-0.811882	4.09909
CDC40	-0.812172	2.32744
PDS5B	-0.814024	2.2573
SRRM2	-0.819947	2.0109
RPL27	-0.822761	2.5727
PABPC4	-0.826421	2.77952
H2BC12;H2BC12L;H2BC5;H2BC4;H2BC18;H2BC9;H2BC15;H2BC14;H2BC13;H2BC15	-0.828624	3.08688
KMT2C	-0.83433	0.144347
DHX40	-0.836462	1.63333
PPIG	-0.837795	1.16476
RPL27A	-0.839389	3.76256
PXDN	-0.840907	0.769768
HNRNPH1	-0.841008	3.7983
WDR82	-0.842012	0.405374
KRT17	-0.842052	7.14448
CNOT1	-0.842697	2.98316
PHPT1	-0.844591	1.4969
FLII	-0.854527	3.74485
RPL10A	-0.856888	3.88579
RBM25	-0.862001	2.10176
FTSJ3	-0.874715	3.05103
RMND5A	-0.882932	2.19626
ERCC2	-0.885759	2.29214
MCCC1	-0.887194	3.64043
ADD3	-0.889606	0.959553
CPSF2	-0.890766	1.71519
LARP7	-0.891839	1.88094
PDCD11	-0.893671	0.257562
RPL4	-0.89522	2.64882
PRKDC	-0.896711	2.25392
DNAJA2	-0.901984	4.53018
DDX24	-0.908329	2.3438
PCGF6	-0.910342	4.51713
ZC3H11A	-0.911829	2.00826
HIBCH	-0.915308	1.25109
SMARCD1	-0.917146	1.00761
HSPB1	-0.920521	3.0621
SF3A1	-0.927261	3.17833
GNL3	-0.929748	4.20551
SPATA5L1;AFG2B	-0.933634	2.14691
C11orf98	-0.933691	2.57832
RPL11	-0.943325	6.29757
NSRP1	-0.948735	1.08013
TNFAIP2	-0.951409	0.652756
ILF2	-0.957313	2.04579
H2AC4;H2AC25;H2AC6	-0.967506	3.01112
PPM1A	-0.969722	1.49531
TNKS1BP1	-0.971686	3.37895
SKIC8	-0.975996	0.864857
SNW1	-0.977553	1.12983
NAP1L1	-0.978125	1.78185
RING1	-0.983186	2.44766
;RAD50	-0.988127	2.79377
PSMD11	-0.990398	1.99337
WTAP	-0.992944	1.08066
RPL7L1	-0.994718	1.73506
THOC6	-1.00012	1.4577
PABPC1	-1.00283	4.36754
LLGL1	-1.0081	1.19262
ADRM1	-1.00841	3.22755
RBMX	-1.01024	2.53168
HNRNPA2B1	-1.01187	2.26295
RPLP0	-1.01354	6.06349
DDX39A	-1.01726	1.58333
NOL6	-1.02054	0.237091
ZCRB1	-1.02327	1.94741
RPL29	-1.02693	1.50041
SRSF5	-1.03132	2.11434
TUT7	-1.03149	2.51201
CNOT10	-1.03715	2.85782
ZNF326	-1.03845	3.29187
TFIP11	-1.03979	4.11976
WARS1	-1.04799	4.78252
RPLP2	-1.05063	2.94583
;RPL22;RPL22;RPL22;RPL22;RPL22	-1.05117	3.31238
ATP6V1G1;ATP6V1G1;ATP6V1G1;ATP6V1G1;ATP6V1G1;ATP6V1G2-DDX39B;ATP6V1G1;ATP6V1G2	-1.05486	3.78957
ARHGDIA	-1.05983	1.56505
TRA2B	-1.06193	2.73825
CBX4	-1.06423	0.0135966
VAPA	-1.06461	1.23628
SRSF2	-1.06566	3.21458
PAXBP1	-1.06834	2.79935
EIF4G1	-1.06957	2.19941
GSPT1	-1.07555	1.61509
ACOT9	-1.07644	1.84203
NOP9	-1.07792	1.9605
MOB1B;MOB1B;MOB1A	-1.08035	1.50819
RADIL	-1.08511	0.12522
PATL1	-1.08928	1.05836
GOLGA3	-1.0933	4.14997
ANKRD28	-1.10199	1.83813
HNRNPU	-1.10375	5.77728
TARS2	-1.10607	0.809419
DHX9	-1.10782	6.23062
SERPINC1	-1.11118	0.0907834
CPSF4	-1.11517	1.68992
DHX15	-1.12292	5.42713
LORICRIN	-1.12512	2.33252
SMARCC2	-1.14662	3.15229
STAU1	-1.14726	5.62893
STRAP	-1.15096	4.20343
CDK9	-1.15258	3.44457
SNRNP70	-1.15496	1.71001
FAM120A	-1.16256	4.00393
MALSU1	-1.17837	5.35754
ZNF24	-1.18275	1.95201
YBX1	-1.18577	5.7986
ZYX	-1.19068	2.1026
LYAR	-1.19099	1.03445
RIF1	-1.19166	6.92445
RFC1	-1.20271	2.64503
PSMB1	-1.20422	4.98716
OTUD4	-1.21202	2.37431
USP28	-1.21318	1.89124
PYM1	-1.21428	3.35184
CNN3	-1.21541	1.75194
DDX5	-1.21743	4.87615
HNRNPR	-1.22932	4.72816
HNRNPL	-1.23261	3.83085
GEMIN5	-1.23746	4.64016
RPS26;RPS26P11	-1.24239	3.3063
RPL9	-1.24798	6.10018
FLNA	-1.25028	5.37986
RACK1	-1.25185	7.44009
AQR	-1.2589	3.75918
TOP2B	-1.26974	1.45124
PCNA	-1.27104	2.67452
NRDE2	-1.27239	1.91905
CCDC117	-1.27644	2.44503
ROCK1	-1.27714	3.51594
KRT16	-1.2789	7.74232
RTF2	-1.28034	4.39254
SRSF9	-1.28536	1.0243
RNF213	-1.2854	4.62893
SART1	-1.2931	2.02742
EBNA1BP2	-1.30186	1.42007
TPM3	-1.30891	1.24821
CD2BP2	-1.31789	2.56506
RPS15A	-1.3202	2.90128
PPP6R1	-1.32658	2.70026
USP15	-1.32879	2.57201
;MRPL12	-1.33823	3.83133
MTREX	-1.34182	3.08838
DCAF6	-1.34222	1.34483
PSMD1	-1.34383	3.36574
CCDC88A	-1.3667	4.88941
SF3A2	-1.36728	2.85823
POF1B	-1.38022	5.46471
PSMD12	-1.3846	2.34923
ACIN1	-1.3978	3.5133
EIF3I	-1.39858	1.15217
KATNAL2	-1.41596	1.21734
ANGEL2	-1.42469	4.08092
GTPBP4	-1.42549	3.05523
RNF2	-1.43439	3.06137
SF3B5	-1.44153	2.38551
TRA2A	-1.44234	3.023
NADK2	-1.44846	2.92156
RBM15	-1.45098	2.8893
GID4	-1.45383	1.89202
ASCC1	-1.45674	4.4168
TAF4	-1.45829	3.43446
HP1BP3	-1.45866	3.55677
TNRC6B	-1.45881	1.50212
RPL12	-1.46591	3.98898
PSPC1	-1.47419	3.34681
PRH1;PRH1;PRH1;;PRR4;PRH1	-1.47837	2.21307
RPS6	-1.485	1.90149
MAP1B	-1.49873	4.00087
;MYCBP	-1.51763	4.63078
RPL35A	-1.52151	2.4565
RPS27L	-1.52203	3.53174
EIF2S1	-1.52268	1.35041
KRT4	-1.52445	5.28651
NOC2L	-1.53262	1.52196
ALG13	-1.53308	5.15058
RRP1B	-1.54111	5.0846
RPS21	-1.54532	2.98555
PRPF31	-1.56119	1.85395
ZNF768	-1.56341	2.33827
LLPH	-1.5717	4.38828
CPSF1	-1.58513	3.21847
CHTOP	-1.59191	5.02872
SMU1	-1.60138	3.42935
HSP90AA1	-1.61434	2.34818
SRPK1	-1.61875	4.60206
ARHGAP21	-1.61983	3.08481
HNRNPC	-1.62762	3.71611
PSMC2	-1.629	3.70049
RPSA	-1.6412	5.79317
ARMC8	-1.64217	3.79288
MRPL42	-1.65079	4.65561
RPS23	-1.6517	1.45204
SPTBN2	-1.66198	5.06601
RB1CC1	-1.67417	2.36134
RPS4X	-1.69328	3.35296
SNRPA1	-1.70006	8.0278
TET2	-1.70854	4.07727
MAEA	-1.71269	6.54821
CHERP	-1.71541	4.88273
RPL31	-1.722	4.06298
HNRNPD	-1.72544	5.76447
SF3B2	-1.72979	3.73551
ADSS2	-1.73241	4.32698
BCL2L2-PABPN1;PABPN1;PABPN1;PABPN1	-1.75268	4.25649
PRPF8	-1.77086	4.54061
SHMT2	-1.77808	2.79546
DDX50	-1.80575	4.13194
RANBP9	-1.81464	4.01818
CDC5L	-1.81538	4.92812
RPS2	-1.81972	2.99302
CNOT9	-1.83212	2.467
C7orf50	-1.83386	4.83863
LARP1	-1.83668	3.24384
SATB2	-1.83712	6.03716
XIAP	-1.84089	0.979605
SNRNP200	-1.84481	3.60889
BCAS2	-1.85094	4.14752
PFDN5	-1.86044	6.21467
EFTUD2	-1.86703	8.42136
SPTBN1	-1.86844	5.14448
CLASP2	-1.88851	4.04001
SF3B6	-1.90727	3.63446
RPS11	-1.90775	5.46725
HNRNPAB	-1.91619	3.75761
HTRA2	-1.91735	3.42742
CCAR1	-1.9228	6.22841
GEMIN4	-1.92889	5.007
MAPKAPK5	-1.9382	3.43072
SRP14	-1.94011	7.14206
USP39	-1.95203	4.4318
SNRNP40	-1.95784	5.02733
CNP	-1.95956	1.19553
IVNS1ABP	-1.96016	5.06753
CSNK2B	-1.98044	2.38489
EXOSC6	-2.00829	2.71267
SLC4A1AP	-2.01365	3.75114
MRPL43	-2.02527	0.441431
DDX23	-2.03494	4.383
SPTAN1	-2.04007	7.21042
MRPL14	-2.04946	4.30364
GEMIN8	-2.05096	3.21212
SNRPD2	-2.05371	5.69897
PRKAR1A	-2.06142	4.07469
RPS12	-2.07878	2.21169
EIF3G	-2.08257	2.44574
CAMSAP3	-2.09298	4.17328
TOE1	-2.09839	3.38121
RPS18	-2.10987	4.09963
SNRPD1	-2.11939	4.60206
SRSF1	-2.12104	3.25735
SF3B4	-2.12402	1.92898
SNRPE	-2.12848	2.82142
MRPL41	-2.12936	2.03196
SDHA	-2.13716	0.883764
LTBP1	-2.14412	4.23732
RBM17	-2.14628	6.67162
PRPF19	-2.16505	4.08092
PRKAR1B	-2.17179	2.46214
MGA	-2.19415	2.54505
EIF3H	-2.19809	3.86803
EIF3D	-2.21311	5.16749
RPS7	-2.23584	5.05799
SNRPF	-2.24534	3.67291
OBI1	-2.29042	5.56384
ZBTB2	-2.30073	3.15514
PRPF6	-2.3087	2.529
U2SURP	-2.31194	2.44576
RPS14	-2.32892	4.39577
KRI1	-2.34225	5.84466
AKAP11	-2.39229	3.45803
FAU	-2.39235	4.78516
SPART	-2.39833	5.70774
SNRPGP15;SNRPG;SNRPG;SNRPG	-2.40414	0.924793
NCBP1	-2.44964	2.60996
PLRG1	-2.45451	4.34872
MRPS34	-2.4548	4.51713
WDR26	-2.50378	2.86433
THRAP3	-2.51095	9.31336
SF3B1	-2.51666	4.05651
RPS13	-2.53033	7.13847
OGT	-2.54365	6.46471
SLBP	-2.55501	0.348139
RRP8	-2.5653	5.35067
CEP350	-2.58503	6.50864
EIF3A	-2.60217	3.3695
MRPL37	-2.60488	3.51872
FRYL	-2.62063	2.92885
RPS19	-2.63399	3.84445
SPIN3	-2.66535	3.18139
;RPS17	-2.68643	2.70631
PHF5A	-2.69342	3.28967
RPS16	-2.69639	4.73518
WDR5	-2.71767	1.33107
DDX20	-2.72241	5.30277
KIF11	-2.72394	4.52724
OGT	-2.75143	4.49349
RPS5	-2.76202	5.64397
BMS1	-2.76648	5.2644
MRPL46	-2.77208	2.93769
H3-3A;H3-3A;H3-3B;H3-3B;H3-3B;H3-3B;H3C1;H3-3A;H3-4;H3-7;H3-5;H3C15	-2.79636	5.57187
SRSF3	-2.79848	6.57349
SMN2;SMN1;SMN1	-2.81119	4.90658
RPS3	-2.81737	5.38405
PPM1B	-2.83559	5.95078
RPS9	-2.84772	3.90139
E2F7	-2.85161	3.65187
ZBTB24	-2.91978	1.43917
RPS20	-2.92504	4.95468
CMAS	-2.95101	2.96813
RPS8	-2.98588	5.51004
SF3B3	-3.10758	4.75945
BCLAF1	-3.13435	2.43378
STK38	-3.14215	6.43652
MRPL39	-3.17566	3.99529
ERH	-3.18163	4.3363
RPS24	-3.24015	6.48678
RPS3A	-3.24599	5.5867
H1-10	-3.27618	4.25414
PPHLN1	-3.29852	6.77728
GEMIN7	-3.30889	2.9191
IGHV1-45	-3.32241	1.58562
MRPL49	-3.3325	2.73474
SPIN1	-3.35964	4.11634
MRPL11	-3.37442	3.46003
RPS15	-3.376	2.73606
HDX	-3.391	5.91364
MRPL50	-3.40429	2.53027
SNRPN;SNRPB;SNRPN	-3.43426	4.13312
WDR77	-3.45249	5.07883
MRPL17	-3.6064	4.13077
EIF4B	-3.61194	3.65602
MRPL48	-3.61725	5.2204
SPINDOC	-3.64716	5.64397
MTMR14	-3.64729	3.70861
MRPL28	-3.65243	4.62709
ACAP2	-3.66571	4.34582
RPS29	-3.68628	1.85963
MRPL15	-3.69607	5.06449
CCDC88C	-3.70657	5.16622
EIF3C	-3.75582	3.37808
PRPS1	-3.77138	6.85078
RBM10	-3.82581	4.67162
EIF3B	-3.83829	2.97564
PRMT5	-3.91	6.38091
SNRPD3	-3.92239	4.86646
STK38L	-3.94906	4.16178
ANKFY1	-3.95712	5.74958
MRPL32	-3.96335	3.30286
MRPL53	-3.99183	3.31859
MRPL21	-3.99912	5.0804
GEMIN6	-4.01176	5.82102
CLNS1A	-4.23332	3.91761
RIOK1	-4.26966	6.37779
MRPL33	-4.36784	4.49485
MRPL45	-4.41613	3.22458
MRPL23	-4.51734	4.28819
GEMIN2	-4.56406	3.45312
MRPL40	-4.63387	2.77099
MRPL3	-5.01922	4.13906
PRPSAP2	-5.04212	5.47496
PRPSAP1	-5.87755	4.37882

## Sheet: Fig 1i
WT	Y74F	sequential
0.457647	0	0		Dunnett's multiple comparisons test	Mean diff.	95.00% CI of diff.	Below threshold?	Summary	Adjusted P Value
0.613293	0.0495941	0		WT vs. Y74F	0.4436	0.2737 to 0.6135	Yes	***	0.0005
0.374524	0.0650986	0		WT vs. seq	0.4818	0.3119 to 0.6517	Yes	***	0.0003
