# Supplementary material for: Metabolite glues as a means of purine sensing and chemotherapeutic response
Source: Nature. 2026 Jul 15;655(8125):1300–8. doi: 10.1038/s41586-026-10790-3 (PMC13421311; doi:10.1038/s41586-026-10790-3)
Supplement: Supplementary file 6 — Source Data Fig. 2 [file 41586_2026_10790_MOESM6_ESM.xlsx]

## Sheet: Fig 2e
[NUDT5] uM	wild-type			R70A/L72A/Y74A			L217A/K218A
0.0041943	1.03063	0.979031	0.98644	0.982175	1.01628	1.00641	0.988354	0.959653	0.933961		WT vs L217A/K218A	Global (shared)
0.0104858	0.957643	0.982893	0.967914	1.05071	1.0135	1.05164	1.04335	0.998972	1.0231		Comparison of Fits
0.0262144	0.851249	0.918198	0.921767	1.00099	1.03994	0.966168	0.959986	0.960004	1.00527		Null hypothesis	IC50 same for all data sets
0.065536	0.860332	0.883114	0.920419	0.938144	0.967574	1.01816	0.934802	1.01793	1.05911		Alternative hypothesis	IC50 different for at least one data set
0.16384	0.727988	0.710272	0.735831	1.02798	0.962703	0.957621	0.894276	1.01372	0.874534		P value	<0.0001
0.4096	0.544393	0.526164	0.533389	0.879909	0.907731	0.899929	0.839566	0.900323	0.813359		Conclusion (alpha = 0.05)	Reject null hypothesis
1.024	0.323171	0.319526	0.329264	0.933527	0.938	0.920228	0.720884	0.741992	0.747291		Preferred model	IC50 different for at least one data set
2.56	0.176879	0.158914	0.213054	0.948086	0.905643	0.925926	0.567175	0.597352	0.599423		F (DFn, DFd)	391.5 (1, 64)
6.4	0.0996783	0.0974376	0.0810126	0.913643	0.884768	0.882479	0.359915	0.419011	0.346684
16	0.0451838	0.0366048	0.0341918	0.855053	0.816575	0.875712	0.204759	0.192222	0.182386
40	0.0234508	0.00892426	0.00825505	0.877779	0.853455	0.840456	0.11705	0.0893593	0.0949938
100	0.0130709	0.00152132	0.00724453	0.82203	0.667664	0.776709	0.0736291	0.0489867	0.0659795
