# Supplementary material for: Metabolite glues as a means of purine sensing and chemotherapeutic response
Source: Nature. 2026 Jul 15;655(8125):1300–8. doi: 10.1038/s41586-026-10790-3 (PMC13421311; doi:10.1038/s41586-026-10790-3)
Supplement: Supplementary file 7 — Source Data Fig. 3 [file 41586_2026_10790_MOESM7_ESM.xlsx]

## Sheet: Fig 3b
[AMP] uM	WT			no NUDT5			E112Q/116Q			L217A/K218A			delta-C				F-test statistics
0	0.85846	0.960859	0.792233	0.885546	0.969668	1.02501	0.870845	1.00586	0.918219	0.860419	0.926763	0.981194	0.944204	0.939603	0.968492
0.846754	1.01391	1.07743	1.08075	0.987572	1.00627	1.02437	0.959774	0.934135	1.19924	0.876543	1.0088	0.937449	0.983621	0.968568	0.921364		no NUDT5 vs. WT	Global (shared)
2.54026	1.10645	0.968714	1.0613	0.990611	0.989921	1.06225	1.06759	1.00694	0.916247	1.06352	0.987905	x	1.02008	1.03678	0.923415		Comparison of Fits
7.62079	1.01082	0.913405	x	0.994002	1.05017	1.02988	1.07457	0.932086	0.858898	1.0151	1.05815	1.03855	1.04741	1.02397	1.02661		Null hypothesis	IC50 same for all data sets
22.8624	0.923874	0.987792	1.00899	1.00296	0.985481	0.933808	0.951162	0.847298	0.702503	1.00566	1.06297	1.08286	1.00911	1.00716	1.17385		Alternative hypothesis	IC50 different for at least one data set
68.5871	0.872682	0.798871	0.978945	1.04332	0.987463	0.970436	0.687925	0.658529	0.834058	1.10547	0.945429	0.988104	0.996837	1.0409	1.02198		P value	<0.0001
205.761	0.526884	0.597551	0.655748	1.00527	0.953566	0.971883	0.515289	0.360584	0.488143	0.950242	0.973414	0.952365	0.976977	0.945741	0.950237		Conclusion (alpha = 0.05)	Reject null hypothesis
617.284	0.236833	0.289861	0.326852	1.05098	1.03367	0.948879	0.246106	0.257868	0.271509	1.02089	0.953212	0.950146	0.999355	1.01198	0.933783		Preferred model	IC50 different for at least one data set
1851.85	0.121282	0.164246	0.141821	1.03765	0.952504	0.957024	0.09471	0.110105	0.133559	1.11385	0.826033	0.858323	0.867657	0.943645	0.864948		F (DFn, DFd)	598.8 (1, 65)
5555.56	0.0346367	0.0570345	0.050613	0.866626	0.716597	0.798316	0.035989	0.041268	0.078196	0.859853	0.6382	0.696623	0.711164	0.767896	0.629319
16666.7	-0.0059401	0.0114315	-0.00591	0.41835	0.38971	0.451712	0.00683	0.007973	0.046523	0.418531	0.322382	0.358491	0.355567	0.470507	0.361462		no NUDT5 vs. E112Q/E116Q	Global (shared)
50000	-0.0321293	-0.0092308	-0.0397	0.117509	0.116539	0.116838	-0.01592	-0.01074	0.023723	0.092868	0.089463	0.109024	0.112152	0.126336	x		Comparison of Fits
																	Null hypothesis	IC50 same for all data sets
																	Alternative hypothesis	IC50 different for at least one data set
x = technical outlier ommitted from initial curve fitting of raw data																	P value	<0.0001
																	Conclusion (alpha = 0.05)	Reject null hypothesis
																	Preferred model	IC50 different for at least one data set
																	F (DFn, DFd)	679.8 (1, 66)
																	no NUDT5 vs. L217A/K218A	Global (shared)
																	Comparison of Fits
																	Null hypothesis	IC50 same for all data sets
																	Alternative hypothesis	IC50 different for at least one data set
																	P value	0.1161
																	Conclusion (alpha = 0.01)	Do not reject null hypothesis
																	Preferred model	IC50 same for all data sets
																	F (DFn, DFd)	2.536 (1, 65)
																	no NUDT5 vs. dC	Global (shared)
																	Comparison of Fits
																	Null hypothesis	IC50 same for all data sets
																	Alternative hypothesis	IC50 different for at least one data set
																	P value	0.0618
																	Conclusion (alpha = 0.05)	Do not reject null hypothesis
																	Preferred model	IC50 same for all data sets
																	F (DFn, DFd)	3.613 (1, 65)

## Sheet: Fig 3c
Left - NUDT5 wild-type											Left - NUDT5 wild-type
PRPP (μM)	no AMP			AMP-100uM			AMP-1mM				F-test statistic
0.56	1.005	0.991	0.989	1.003	0.941	0.943	0.996615	0.956306	0.918087		no AMP vs AMP- 100 uM	Global (shared)		no AMP vs AMP- 1 mM	Global (shared)
1.69	1.002	1.016	1.008	0.963	1.034	1.051	1.02768	1.0113	1.04494		Comparison of Fits			Comparison of Fits
5.08	0.995	0.976	1.018	0.98	0.967	0.977	1.01273	0.996637	1.00779		Null hypothesis	IC50 same for all data sets		Null hypothesis	IC50 same for all data sets
15.24	0.983	0.992	0.963	1.043	1.002	0.993	0.993718	1.00612	0.971716		Alternative hypothesis	IC50 different for at least one data set		Alternative hypothesis	IC50 different for at least one data set
45.72	0.869	0.821	0.857	0.948	0.997	0.958	0.96926	1.02963	1.05747		P value	<0.0001		P value	<0.0001
137.17	0.395	0.339	0.337	0.79	0.714	0.695	0.952105	0.977041	0.932651		Conclusion (alpha = 0.05)	Reject null hypothesis		Conclusion (alpha = 0.05)	Reject null hypothesis
411.52	0.057	0.066	0.053	0.386	0.395	0.523	0.835845	0.904091	0.860375		Preferred model	IC50 different for at least one data set		Preferred model	IC50 different for at least one data set
1234.57	0.002	-0.005	-0.009	0.139	0.145	0.158	0.711703	0.733539	0.731747		F (DFn, DFd)	393.0 (1, 54)		F (DFn, DFd)	337.5 (1, 54)
3703.7	-0.01	-0.008	0.007	0.013	0.018	0.054	0.498308	0.524426	0.49627
11111.1	0.016	0.011	0.001	-0.002	0.001	0.035	0.383207	0.392435	0.465645
Right - NUDT5 L217A/K217A
											Right - NUDT5 L217A/K217A
PRPP (μM)	no AMP			AMP-100uM			AMP-1mM				F-test statistic
0.56	0.8329	0.9335	0.8628	1.0282	0.937	0.8981	0.7606	0.9606	1.0627		no AMP vs AMP- 100 uM	Global (shared)		no AMP vs AMP- 1 mM	Global (shared)
1.69	0.9977	0.9976	0.9736	0.9888	0.8995	0.9586	0.981	0.8828	1.0747		Comparison of Fits			Comparison of Fits
5.08	1.0394	1.0637	1.0974	0.9795	1.1033	1.0242	1.1781	1.0506	0.7664		Null hypothesis	IC50 same for all data sets		Null hypothesis	IC50 same for all data sets
15.24	1.1361	0.9364	1.0597	0.992	1.0518	1.1221	1.0662	1.0984	1.1174		Alternative hypothesis	IC50 different for at least one data set		Alternative hypothesis	IC50 different for at least one data set
45.72	0.7022	0.6339	0.7285	0.8219	0.7484	0.6175	0.9877	0.921	0.7891		P value	0.8505		P value	0.005
137.17	0.2507	0.2291	0.2287	0.1386	0.1744	0.3163	0.318	0.3398	0.5596		Conclusion (alpha = 0.05)	Do not reject null hypothesis		Conclusion (alpha = 0.01)	Reject null hypothesis
411.52	0.0398	-0.0217	-0.0082	0.1023	0.0338	-0.0183	0.0808	0.0901	0.2339		Preferred model	IC50 same for all data sets		Preferred model	IC50 different for at least one data set
1234.57	-0.0899	-0.0131	-0.0612	-0.075	-0.0517	-0.0428	-0.1046	-0.0709	-0.1584		F (DFn, DFd)	0.03586 (1, 54)		F (DFn, DFd)	8.595 (1, 52)
3703.7	0.0859	0.0319	0.052	0.0079	0.0268	0.055	0.0591	0.0287	0.1058
11111.1	-0.0206	0.0185	0.0248	-0.0201	-0.0002	0.0125	-0.0261	-0.0123	0.0471

## Sheet: Fig 3e
DMSO	Hx	MTX	MTX+Hx		two-tailed one-sample t-tests relative to the DMSO control
1	0.825192	0.688623	1.10003			DMSO vs. Hx	DMSO vs. MTX	DMSO vs. MTX+Hx
1	1.03657	0.586203	0.97		t, df	t=0.1255, df=2	t=5.427, df=2	t=1.316, df=2
1	1.10641	0.412345	1.25435		P value (two tailed)	0.9116	0.0323	0.3189
					P value summary	ns	*	ns
					Significant (alpha=0.05)?	No	Yes	No

## Sheet: Fig 3g
	AMP (M+2)					AMP (M+2)
	wild-type	ΔNUDT5	EQrescue	L217A/K218A		Dunnett's multiple comparisons test	Mean diff.	95.00% CI of diff.	Below threshold?	Summary	Adjusted P Value
	3.44739	16.5858	3.37206	18.9595		wild-type vs. ΔNUDT5	-17.48	-21.32 to -13.64	Yes	****	<0.0001
	2.53092	15.7579	2.27683	18.4157		wild-type vs. EQrescue	-1.732	-5.572 to 2.108	No	ns	0.5543
	3.26867	18.7248	2.70584	17.1792		wild-type vs. L217A/K218A	-11.74	-15.70 to -7.780	Yes	****	<0.0001
	7.63491	25.932	8.98882	17.159
	7.02164	24.9059	8.4174	17.5874
	6.73067	26.1092	8.18028	17.1075
	7.6793	27.9193	9.71187	17.0494
	7.33822	26.9779	11.5264	16.5037
	6.16527	26.2007	12.2226
	GMP (M+3)					GMP (M+3)
	wild-type	ΔNUDT5	EQrescue	L217A/K218A		Dunnett's multiple comparisons test	Mean diff.	95.00% CI of diff.	Below threshold?	Summary	Adjusted P Value
	5.90016	27.6474	10.8072	26.9246		wild-type vs. ΔNUDT5	-18.44	-23.30 to -13.59	Yes	****	<0.0001
	5.44196	25.6945	6.2904	29.2238		wild-type vs. EQrescue	-1.956	-6.814 to 2.902	No	ns	0.6354
	6.82773	32.5725	8.68268	27.474		wild-type vs. L217A/K218A	-14.03	-19.04 to -9.025	Yes	****	<0.0001
	14.8267	37.4336	17.297	24.8911
	15.6215	33.298	13.5268	25.0974
	13.6276	35.5011	15.8737	27.5506
	16.4133	29.1559	14.6966	22.9108
	16.153	29.5647	19.055	24.9749
	14.0757	24.0164	20.2601
