# Supplementary material for: Metabolite glues as a means of purine sensing and chemotherapeutic response
Source: Nature. 2026 Jul 15;655(8125):1300–8. doi: 10.1038/s41586-026-10790-3 (PMC13421311; doi:10.1038/s41586-026-10790-3)
Supplement: Supplementary file 8 — Source Data Fig. 4 [file 41586_2026_10790_MOESM8_ESM.xlsx]

## Sheet: Fig 4f
nucleotide (uM)	AMP			IMP			6-TIMP			6-meTIMP					F-test statistics
0	1.05733	1.15463	0.820305	0.971264	0.923125	1.0883									AMP vs IMP
0.169351	0.892033	0.92361	1.01731	1.00529	0.993657	0.951977									Comparison of Fits
0.508053	1.06928	0.929955	0.918537	1.04064	0.983154	0.889866									Null hypothesis			IC50 same for all data sets
1.52416	0.917829	0.866765	1.1283	0.909485	1.07479	1.03013									Alternative hypothesis			IC50 different for at least one data set
4.57247	1.01834	1.12237	1.07352	1.02583	0.939338	0.994339									P value			<0.0001
13.7174	0.861653	0.955197	1.0173	0.919349	0.764701	0.794066									Conclusion (alpha = 0.05)			Reject null hypothesis
41.1523	0.694961	0.786995	0.891379	0.60346	0.521378	0.522916									Preferred model			IC50 different for at least one data set
123.457	0.485194	0.481455	0.522827	0.305906	0.273841	0.205136									F (DFn, DFd)			40.89 (1, 66)
370.37	0.227239	0.157151	0.181993	0.0969744	0.110579	0.0709366
1111.11	0.0646335	0.0388628	0.046644	0.0182512	0.0367497	0.00185508									AMP vs 6-TIMP
3333.33	0.0483326	0.0185719	0.00286092	0.0147112	0.00250805	-0.0429558									Comparison of Fits			IC50 same for all data sets
10000	0.0154666	-0.0081304	-0.0230798	-0.0193146	-0.008562	0.0467592									Null hypothesis			IC50 different for at least one data set
															Alternative hypothesis			<0.0001
0							0.974612	0.956445		1.09827	1.07336	1.0252			P value			Reject null hypothesis
0.016935							0.97139	1.00224		0.902659	0.956139	0.927945			Conclusion (alpha = 0.05)			IC50 different for at least one data set
0.050805							1.12969	0.902441		0.998098	0.897295	0.960679			Preferred model			182.6 (1, 54)
0.152416							0.832393	1.06824		0.878626	0.91008	0.908932			F (DFn, DFd)
0.457247							1.03928	1.00031		0.806036	0.783389	0.713743
1.37174							0.862334	0.886299		0.559987	0.451627	0.54704			AMP vs 6-meTIMP
4.11523							0.654016	0.610221		0.220348	0.231318	0.389339			Comparison of Fits
12.3457							0.389365	0.427352		0.083602	0.080212	0.138425			Null hypothesis			IC50 same for all data sets
37.037							0.164742	0.260893		0.042585	0.03802	0.066586			Alternative hypothesis			IC50 different for at least one data set
111.111							0.0643102	0.0687746		0.012543	0.010027	0.03392			P value			<0.0001
333.333							0.0145822	0.0245865		0.002173	-0.00022	0.024548			Conclusion (alpha = 0.05)			Reject null hypothesis
1000							0.00075079	0.00498385		-8e-05	-0.00074	0.017165			Preferred model			IC50 different for at least one data set
															F (DFn, DFd)			581.1 (1, 66)

## Sheet: Fig 4g
PRPP (μM)	NoNuc			AMP-100uM			6MT-10uM
0.56	1.005	0.991	0.989	1.003	0.941	0.943	0.968874	1.00151	1.00563		F-test statistic
1.69	1.002	1.016	1.008	0.963	1.034	1.051	0.994534	1.00318	1.00646		no AMP vs AMP- 100 uM	Global (shared)
5.08	0.995	0.976	1.018	0.98	0.967	0.977	1.00754	1.02214	0.962802		Comparison of Fits
15.24	0.983	0.992	0.963	1.043	1.002	0.993	0.93283	0.99062	0.974998		Null hypothesis	IC50 same for all data sets
45.72	0.869	0.821	0.857	0.948	0.997	0.958	1.09622	0.982548	1.05012		Alternative hypothesis	IC50 different for at least one data set
137.17	0.395	0.339	0.337	0.79	0.714	0.695	0.958013	1.00523	0.946725		P value	<0.0001
411.52	0.057	0.066	0.053	0.386	0.395	0.523	0.836277	0.877989	0.858164		Conclusion (alpha = 0.05)	Reject null hypothesis
1234.57	0.002	-0.005	-0.009	0.139	0.145	0.158	0.707381	0.746265	0.724324		Preferred model	IC50 different for at least one data set
3703.7	-0.01	-0.008	0.007	0.013	0.018	0.054	0.674679	0.605315	0.539402		F (DFn, DFd)	393.0 (1, 54)
11111.1	0.016	0.011	0.001	-0.002	0.001	0.035	0.470712	0.484611	0.472877
											no AMP vs 6-meTIMP- 10 uM
											Comparison of Fits
											Null hypothesis	IC50 same for all data sets
											Alternative hypothesis	IC50 different for at least one data set
											P value	<0.0001
											Conclusion (alpha = 0.05)	Reject null hypothesis
											Preferred model	IC50 different for at least one data set
											F (DFn, DFd)	214.4 (1, 53)

## Sheet: Fig 4h
DMSO	MTX	6MP	MTX+6-MP		two-tailed one-sample t-tests relative to the DMSO control
1	0.694421	0.968716	1.33524			DMSO vs. MTX	DMSO vs. 6-MP	DMSO vs. MTX+6-MP
1	0.36622	0.924898	1.0189		t, df	t=5.057, df=2	t=0.2344, df=2	t=2.031, df=2
1	0.473038	1.07504	1.48881		P value (two tailed)	0.0369	0.8365	0.1793
					P value summary	*	ns	ns
					Significant (alpha=0.05)?	Yes	No	No

## Sheet: Fig 4i
	AMP (M+2)				AMP (M+2)
	wild-type	ΔNUDT5	L217A/K218A		Dunnett's multiple comparisons test	Mean diff.	95.00% CI of diff.	Below threshold?	Summary	Adjusted P Value
	18.8349	32.8018	29.3715		wild-type vs. ΔNUDT5	-24.82	-32.22 to -17.41	Yes	****	<0.0001
	16.9495	30.5098	31.9184		wild-type vs. L217A/K218A	-22	-29.40 to -14.60	Yes	****	<0.0001
	15.5796	30.779	29.9333
	2.24624	37.5912	32.0217
	3.62639	38.352	32.6182
	2.24826	38.3517	35.6219
	GMP(M+3)				GMP (M+3)
	wild-type	ΔNUDT5	L217A/K218A		Dunnett's multiple comparisons test	Mean diff.	95.00% CI of diff.	Below threshold?	Summary	Adjusted P Value
	13.0804	21.8029	20.061		wild-type vs. ΔNUDT5	-19.5	-24.80 to -14.19	Yes	****	<0.0001
	8.49124	24.0451	21.7174		wild-type vs. L217A/K218A	-14.2	-19.51 to -8.893	Yes	****	<0.0001
	5.24861	23.5281	22.0523
	5.02308	32.2455	23.2983
	1.97913	25.4713	19.6287
	1.65602	25.3711	13.9246

## Sheet: Fig 4j
	6-MP 5uM			6-MP 10uM			6-MP 20uM			6-TG 2.5uM			6-TG 5uM			6-TG 10uM
L217A/K218A C3/293T	1.2138	1.23387	1.19638	1.40631	1.46693	1.44195	1.36936	1.49326	1.34875	1.44444	1.42333	1.56688	1.8493	2.03039	1.97146	1.98127	2.13631	1.9169
L217A/K218A C1/293T	1.15926	1.06304	1.19243	1.44383	1.50943	1.38338	1.33817	1.45266	1.34444	1.5491	1.47694	1.46141	1.60439	1.55107	1.83929	1.87735	2.02891	1.93487
deltaNUDT5/293T	1.18884	1.19165	1.21357	1.56691	1.55107	1.4436	1.62467	1.6831	1.64647	1.71884	1.77252	1.84347	2.06856	2.10914	2.04463	2.14953	2.28373	2.20036
293T/293T	0.964017	0.983468	1.02592							0.954594	0.983183	0.961134

## Sheet: Fig 4k
	HEK293T																												F-statistic HEK293T
		6-meTIMP (uM)	WT						deltaNUDT5						L217A/K218A C1						L217A/K218A C2								WT vs. deltaNUDT5			WT vs. L217A/K218A C1			WT vs. L217A/K218A C2
		0.00262144	106.127	105.126	107.856	109.46	109.192	106.273	102.015	97.1322	104.502	102.796	102.393	102.924	97.1693	100.445	98.7776	101.293	100.682	101.634	101.176	101.827	103.989	98.5676	99.4669	100.131			Comparison of Fits			Comparison of Fits			Comparison of Fits
		0.0065536	101.422	101.575	101.537	102.164	101.815	104.329	100.706	97.1833	102.045	100.774	98.8916	100.94	101.728	95.8511	104.557	100.63	102.924	99.7077	96.5234	98.9607	99.2884	101.672	99.8749	99.2104			Null hypothesis	IC50 same for all data sets		Null hypothesis	IC50 same for all data sets		Null hypothesis	IC50 same for all data sets
		0.016384	92.4519	93.2988	90.6076	88.3761	88.9928	89.3974	97.279	104.736	93.4529	95.892	98.7154	96.136	100.357	101.836	96.6658	98.0768	95.9409	98.4353	100.839	99.2126	96.7223	99.76	99.2367	100.659			Alternative hypothesis	IC50 different for at least one data set		Alternative hypothesis	IC50 different for at least one data set		Alternative hypothesis	IC50 different for at least one data set
		0.04096	71.1477	71.4045	63.0182	68.8458	67.3401	69.7586	96.4908	97.4853	88.6549	96.43	98.3749	94.0071	97.9145	97.7192	92.1778	94.5858	96.3938	98.6581	97.9854	94.8479	95.9107	98.0278	100.658	97.4595			P value	<0.0001		P value	<0.0001		P value	<0.0001
		0.1024	48.2565	47.7627	43.5063	45.0911	41.9844	46.4103	94.8338	97.7792	91.6452	96.035	93.0689	89.8778	93.0628	92.0302	89.9516	86.4553	90.457	92.9747	92.7409	92.4621	92.0468	90.1947	97.601	92.8206			Conclusion (alpha = 0.05)	Reject null hypothesis		Conclusion (alpha = 0.05)	Reject null hypothesis		Conclusion (alpha = 0.05)	Reject null hypothesis
		0.256	26.9196	24.9262	18.2883	21.3615	21.6304	21.3436	89.8229	91.2726	85.5948	88.8999	89.205	86.1972	79.6219	82.1628	80.2485	76.5671	78.4881	81.2193	86.8858	84.132	85.0347	85.1945	86.1431	83.0752			Preferred model	IC50 different for at least one data set		Preferred model	IC50 different for at least one data set		Preferred model	IC50 different for at least one data set
		0.64	12.3504	12.1881	7.08863	9.30151	9.27209	9.78007	73.8518	74.3301	69.7759	67.4262	65.8548	67.7626	54.6896	55.6521	54.9076	56.0444	58.2784	58.5617	61.1857	61.0461	59.6943	58.1118	63.2983	57.9588			F (DFn, DFd)	1094 (1, 126)		F (DFn, DFd)	1264 (1, 126)		F (DFn, DFd)	761.5 (1, 124)
		1.6	10.514	9.76483	6.6932	7.42255	7.75467	8.21188	51.2125	49.3841	46.0992	52.5565	44.159	44.2087	41.1849	38.6648	37.024	37.2795	37.5939	39.6731	37.6816	38.0879	35.9557	37.8526	36.7256	37.1515
		4	10.439	10.2855	7.88577	7.42963	9.60476	9.35838	39.3907	41.0467	38.8061	37.7182	38.3479	36.8168	29.418	29.3222	28.3453	26.2701	26.9713	29.8944	24.1252	25.0686	21.047	24.8141	24.044	24.2623
		10	9.41371	9.59195	7.10043	7.45983	8.79422	9.65357	31.2787	32.4992	30.6642	30.4163	29.7111	28.787	20.1115	19.296	18.9753	19.0117	18.5351	20.0609	15.9976	17.1107	13.6755	15.5728	14.2839	15.8524
		25	5.49925	6.41499	2.87452	5.98391	5.24843	7.50695	16.0181	18.8235	16.0335	17.867	16.1487	17.0054	10.6627	12.6525	9.4693	10.7016	8.36846	10.6127	5.18412	9.34339	3.19149	7.638	3.55507	8.48355
	MOLT4																												F-statistic MOLT4
		6-meTIMP (uM)	WT						deltaNUDT5						L217A/K218A C1						L217A/K218A C2								WT vs. deltaNUDT5			WT vs. L217A/K218A C1			WT vs. L217A/K218A C2
		0.00262144	101.819	94.1585	106.142	103.214	108.754	114.521	104.395	97.9164	104.911	113.165	103.982	112.449	111.365	105.47	101.739	101.033	107.612	99.7781	106.231	96.2949	96.7615	99.6874	99.9654	99.7478			Comparison of Fits			Comparison of Fits			Comparison of Fits
		0.0065536	103.86	101.911	98.5117	107.151	98.6217	101.58	97.9213	103.134	103.122	92.2516	99.9857	90.705	95.3734	97.2714	102.849	99.2487	98.2622	101.124	95.8852	98.9515	100.342	100.078	101.509	102.053			Null hypothesis	IC50 same for all data sets		Null hypothesis	IC50 same for all data sets		Null hypothesis	IC50 same for all data sets
		0.016384	94.3203	103.93	95.3467	89.6352	92.6239	83.8992	97.6838	98.9497	91.9661	91.7847	96.0328	96.2512	93.2617	97.2583	95.4118	99.7186	94.1256	99.0983	91.4847	100.502	99.8527	100.235	98.5255	98.1995			Alternative hypothesis	IC50 different for at least one data set		Alternative hypothesis	IC50 different for at least one data set		Alternative hypothesis	IC50 different for at least one data set
		0.04096	83.1004	89.5857	68.331	62.0313	65.5403	58.691	96.6408	97.199	89.8999	94.3367	87.5942	91.3001	90.3002	96.8135	94.5792	94.1959	87.5168	97.0029	97.8839	100.546	99.8051	99.1026	97.9064	94.8625			P value	<0.0001		P value	<0.0001		P value	<0.0001
		0.1024	24.5606	28.7161	16.604	17.965	20.6609	21.1979	91.7927	83.2134	90.2482	92.4986	73.4481	77.3105	83.6962	88.7945	78.0946	86.3705	73.1869	77.799	89.4375	89.4169	90.7286	90.9195	72.1943	71.1612			Conclusion (alpha = 0.05)	Reject null hypothesis		Conclusion (alpha = 0.05)	Reject null hypothesis		Conclusion (alpha = 0.05)	Reject null hypothesis
		0.256	17.695	19.1651	11.7784	14.1814	19.1232	19.9394	64.8626	60.0543	73.462	75.6183	39.5973	41.1542	62.5562	68.2222	52.6375	57.5681	26.0153	25.7928	58.8667	59.4463	62.321	68.1296	35.7636	33.7943			Preferred model	IC50 different for at least one data set		Preferred model	IC50 different for at least one data set		Preferred model	IC50 different for at least one data set
		0.64	18.5523	19.2249	10.8636	12.9603	19.9817	21.5371	26.3807	28.677	24.6761	25.0686	23.7267	25.4396	19.7554	22.2407	12.8076	13.8526	21.8758	22.34	18.9868	19.8224	15.5484	15.9655	26.1306	26.6415			F (DFn, DFd)	383.5 (1, 126)		F (DFn, DFd)	338.9 (1, 126)		F (DFn, DFd)	446.5 (1, 126)
		1.6	19.8125	20.1344	11.9051	13.5793	20.3441	21.8669	18.7962	21.3764	15.3564	16.9778	20.7523	21.2851	18.2942	20.5223	14.0766	14.1299	14.3515	13.4346	14.8197	16.1985	12.118	12.6735	15.0742	15.9413
		4	21.5192	20.0974	13.0135	15.6002	13.5279	14.6487	16.7448	16.3474	17.1873	18.2495	15.3729	15.8899	14.653	16.916	9.51792	9.34749	9.53805	9.23647	10.0093	10.1735	9.15929	9.16989	10.1009	10.5436
		10	12.6451	14.022	8.73381	9.97959	9.71042	10.9714	9.43703	10.2956	12.312	11.2427	11.087	10.1994	8.5843	9.61685	5.08348	4.88208	6.15881	5.26427	4.52051	5.08498	3.96484	4.76593	6.84105	6.18884
		25	7.89321	9.60615	5.33923	7.32153	7.21189	8.40598	5.4651	6.86333	6.36105	8.49529	7.87777	8.20195	4.95704	6.43012	2.02556	2.70925	4.16789	3.95393	0.663238	3.42425	0.89786	3.02272	4.63948	5.84121
	Jurkat																												F-statistic Jurkat
		6-meTIMP (uM)	WT						deltaNUDT5						L217A/K218A C1						L217A/K218A C2								WT vs. deltaNUDT5			WT vs. L217A/K218A C1			WT vs. L217A/K218A C2
		0.00262144	105.561	100.147	103.15	99.4926	92.3727	110.225	97.8505	98.5691	102.422	113.143	103.62	102.148	97.8924	96.4168	103.061	100.272	101.147	102.283	98.8707	99.7456	102.169	110.645	97.0491	99.7634			Comparison of Fits			Comparison of Fits			Comparison of Fits
		0.0065536	94.5836	100.642	98.7017	98.6564	103.851	94.3013	100.062	98.6643	98.6914	96.8658	99.0608	97.3322	98.394	95.0973	100.519	99.5551	100.61	100.484	99.3133	101.333	99.2358	95.233	100.731	103.072			Null hypothesis	IC50 same for all data sets		Null hypothesis	IC50 same for all data sets		Null hypothesis	IC50 same for all data sets
		0.016384	98.2345	99.2114	98.1487	101.851	102.804	95.474	99.6481	98.5117	97.1087	89.5333	97.3188	100.52	98.0975	95.2576	96.4203	99.0153	98.2437	97.0993	96.8363	95.6595	98.5956	94.122	102.22	97.1646			Alternative hypothesis	IC50 different for at least one data set		Alternative hypothesis	IC50 different for at least one data set		Alternative hypothesis	IC50 different for at least one data set
		0.04096	96.2047	96.7026	88.3554	96.6022	93.3444	93.4085	97.9418	101.202	98.8871	89.9916	90.4672	94.0688	97.459	97.5907	94.3674	100.173	96.5367	97.233	101.816	93.6988	94.6088	93.0807	92.3998	94.5199			P value	<0.0001		P value	<0.0001		P value	<0.0001
		0.1024	88.6215	79.8657	77.1808	79.3642	49.6395	49.953	100.29	95.6809	95.7175	82.4976	93.9629	88.8168	101.175	99.8724	96.0587	98.3807	91.6744	89.8768	97.1047	98.9216	92.7537	91.9242	81.0882	89.4741			Conclusion (alpha = 0.05)	Reject null hypothesis		Conclusion (alpha = 0.05)	Reject null hypothesis		Conclusion (alpha = 0.05)	Reject null hypothesis
		0.256	36.2669	35.0341	29.9015	35.8644	24.9321	25.573	98.1488	100.134	92.2215	81.9001	78.5349	74.5074	100.431	102.537	91.29	92.0949	78.6499	77.6407	87.8094	88.1559	88.1778	79.6514	67.0508	66.4657			Preferred model	IC50 different for at least one data set		Preferred model	IC50 different for at least one data set		Preferred model	IC50 different for at least one data set
		0.64	29.4978	30.2774	25.1474	28.8715	21.6098	23.6977	81.6931	83.599	78.3666	68.5192	64.7464	65.302	85.1448	89.438	79.5098	77.6447	65.4895	61.64	70.7553	70.1633	68.6042	60.8073	52.9782	48.8826			F (DFn, DFd)	130.9 (1, 126)		F (DFn, DFd)	285.4 (1, 126)		F (DFn, DFd)	189.2 (1, 126)
		1.6	27.0136	28.3853	23.9573	25.2862	20.3546	21.5771	61.7444	62.3014	67.5972	55.8816	57.0176	57.6537	64.248	67.1555	60.6176	57.4273	50.7425	48.5693	51.569	50.5745	48.0433	44.6863	38.6482	37.829
		4	27.2578	27.8249	23.7704	25.3072	19.9854	20.9236	48.6581	46.1664	59.4271	48.6697	56.783	53.5564	43.8874	48.6902	37.0312	38.9689	40.0696	40.0244	40.8684	38.0995	35.4249	34.4504	33.8309	31.6481
		10	28.085	29.2386	24.0132	25.5178	21.1543	22.2402	43.0069	40.2888	53.4815	44.3926	55.1517	49.3756	38.8823	41.4989	32.652	34.5283	39.4687	38.6631	36.6593	33.4443	32.0507	30.4041	33.377	31.9315
		25	30.4111	34.8664	27.3992	30.4874	22.7851	25.9043	42.0912	42.7454	51.4555	40.0433	52.4185	51.4489	40.9549	45.5018	34.4821	34.775	39.3803	42.0247	35.0506	33.334	29.7994	32.547	32.7492	35.5187
	NALM6																												F-statistic NALM6
		6-meTIMP (uM)	WT						deltaNUDT5						L217A/K218A C1						L217A/K218A C2								WT vs. deltaNUDT5			WT vs. L217A/K218A C1			WT vs. L217A/K218A C2
		0.00262144	110.088	106.474	105.285	102.302	96.8799	100.18	99.9259	94.9081	100.358	101.296	80.8914	92.7192	98.8985	93.652	102.335	103.582	106.994	91.2706	99.9437	100.904	101.379	102.51	96.2738	92.3959			Comparison of Fits			Comparison of Fits			Comparison of Fits
		0.0065536	92.5174	92.309	97.9701	101.583	101.019	92.7132	100.458	95.8894	98.8427	100.485	87.1236	95.2445	107.685	98.1421	99.1605	99.1038	97.0298	98.6849	99.7661	98.2821	98.9173	99.171	97.4442	97.7379			Null hypothesis	IC50 same for all data sets		Null hypothesis	IC50 same for all data sets		Null hypothesis	IC50 same for all data sets
		0.016384	97.3947	101.217	96.7448	96.1157	102.101	102.523	97.0065	96.0013	100.799	98.2189	88.4911	99.0815	93.4169	98.7149	98.505	97.3139	95.9761	97.181	97.096	95.7631	99.7042	98.3189	99.3871	97.8901			Alternative hypothesis	IC50 different for at least one data set		Alternative hypothesis	IC50 different for at least one data set		Alternative hypothesis	IC50 different for at least one data set
		0.04096	85.4338	74.7375	85.2817	81.2929	95.4144	97.2973	98.5774	100.489	97.0482	94.6769	97.6186	104.079	89.7417	100.854	94.8538	95.7127	95.6678	98.197	100.29	96.7979	98.7333	98.0191	102.383	104.372			P value	<0.0001		P value	<0.0001		P value	<0.0001
		0.1024	46.8432	42.5662	38.5854	38.1684	26.7388	31.8901	99.6164	102.664	96.2961	87.676	101.195	96.8398	81.7544	100.431	92.0821	97.2697	92.8559	103.118	93.3817	100.814	97.9799	97.1383	98.2301	93.9914			Conclusion (alpha = 0.05)	Reject null hypothesis		Conclusion (alpha = 0.05)	Reject null hypothesis		Conclusion (alpha = 0.05)	Reject null hypothesis
		0.256	13.3824	13.2565	5.91452	8.50076	9.12869	11.2174	93.0827	96.8475	91.9779	84.2421	101.186	94.1186	87.6517	97.0684	83.9128	89.3989	92.5857	96.404	75.2797	83.6834	84.8411	87.2321	82.5648	79.1594			Preferred model	IC50 different for at least one data set		Preferred model	IC50 different for at least one data set		Preferred model	IC50 different for at least one data set
		0.64	11.7179	11.8034	4.99866	7.50582	7.709	9.26217	75.6744	83.0888	79.7422	72.3925	72.9245	76.675	70.4153	80.0973	64.4084	64.3816	67.3739	66.6615	44.6261	53.8884	44.1049	42.7533	36.009	31.3422			F (DFn, DFd)	1014 (1, 126)		F (DFn, DFd)	998.7 (1, 126)		F (DFn, DFd)	1225 (1, 126)
		1.6	12.4419	12.1354	4.6681	6.94874	7.25482	9.2278	41.4585	41.5718	27.3551	26.7317	28.1402	31.898	18.6847	19.2097	8.68623	9.1374	12.5466	12.5916	11.7693	11.2331	6.88695	7.2632	10.8339	10.2285
		4	14.6863	18.4031	5.38032	6.99252	7.25581	8.90372	18.5799	16.1169	10.2376	10.6081	13.3673	15.6296	8.16409	8.26301	6.23475	7.13149	9.04193	8.73376	11.7974	10.0345	6.43558	6.62916	10.7717	10.9239
		10	16.8847	17.8969	5.91906	7.48527	9.03875	11.351	17.855	14.1518	7.96764	8.87235	12.9819	15.3114	8.58471	8.22536	6.89297	7.5729	9.58913	9.87961	13.3387	13.4127	7.4576	7.64769	10.9048	10.1818
		25	7.14922	7.51798	8.47584	12.1103	7.26206	10.341	19.9822	16.8721	7.96101	11.4693	12.2996	15.5677	9.70671	8.78842	7.50198	10.013	13.3404	15.1548	8.16707	9.72641	7.93837	7.7863	6.20232	7.43094
