# Supplementary material for: Metabolite glues as a means of purine sensing and chemotherapeutic response
Source: Nature. 2026 Jul 15;655(8125):1300–8. doi: 10.1038/s41586-026-10790-3 (PMC13421311; doi:10.1038/s41586-026-10790-3)
Supplement: Supplementary file 9 — Source Data Fig. 5 [file 41586_2026_10790_MOESM9_ESM.xlsx]

## Sheet: Fig 5b
[nucleotide] uM	6-meTIMP			6-meTIMP + NUDT5			6-ethylTIMP			6-ethylTIMP + NUDT5			6-benzylTIMP			6-benzylTIMP + NUDT5
0	1.00903	0.988669	0.960564	1.02999	1.01612	0.970137	1.0279	1.03463	0.950367	1.00093	1.01133	0.981034	1.0191	0.963123	0.9674	0.947854	0.958748	1.02813		F-statistics			95% CI values
0.0169351	0.969893	1.04357	1.02252	0.953771	0.972756	1.01588	0.995731	1.06994	1.00788	0.844268	0.925389	0.966904	0.9788	0.997606	0.989926	0.977895	1.02235	0.859418		6-meTIMP_NUDT5 vs. 6-benzylTIMP_NUDT5			6-meTIMP_NUDT5 vs. 6-benzylTIMP_NUDT5
0.0508053	0.97087	1.02178	1.04269	0.949996	0.938644	0.941199	0.988562	x	0.998857	0.701819	0.862671	0.880088	0.970839	1.02894	0.989835	1.03375	0.936945	1.07682		Comparison of Fits	Can't calculate		95% CI (profile likelihood)	6-meTIMP_NUDT5	6-benzylTIMP_NUDT5
0.152416	1.05489	1.0433	0.999824	0.891146	0.846087	0.820672	1.01982	1.0863	1.03299	0.540527	0.673976	0.610395	1.00908	1.04424	0.969943	0.947043	0.953214	0.885883		Null hypothesis	IC50 same for all data sets		IC50	0.8563 to 1.038	0.7790 to 1.078
0.457247	0.981133	0.939384	0.994343	0.715331	0.671353	0.634076	0.951371	1.10338	0.985285	0.376756	0.481988	0.354257	0.999805	0.970593	1.01244	0.676298	0.602224	0.673106		Alternative hypothesis	IC50 different for at least one data set
1.37174	0.999723	0.981309	0.978683	0.38666	0.441447	0.441007	1.04686	1.13008	0.987674	0.198991	0.223662	0.100505	1.02377	0.989658	1.07996	0.415189	0.334339	0.433512		P value
4.11523	0.993076	0.981381	0.998158	0.186221	0.151114	0.167943	0.955015	1.06111	1.02582	0.100391	0.090599	0.081875	0.925278	0.890139	0.913818	0.142671	0.131309	0.189131		Conclusion (alpha = 0.05)	Simpler model fits better
12.3457	1.01853	0.968083	0.98244	0.070689	0.062961	0.087251	0.879867	0.960775	0.902517	0.060351	0.044596	0.042473	0.750417	0.73022	0.728237	0.069747	0.046269	0.07922		Preferred model	IC50 same for all data sets
37.037	0.954654	0.881026	0.90747	0.038689	0.095746	0.033122	0.602203	0.653677	0.620956	0.029633	0.021526	0.001452	0.380334	0.367658	0.384283	0.008308	0.004249	0.012311		F (DFn, DFd)
111.111	0.676608	0.564012	0.593115	0.005334	-0.00227	0.007583	0.188534	0.208761	0.23019	0.009407	0.003521	-0.0194	0.115369	0.112749	0.133968	-0.00953	-0.00428	0.005076
333.333	0.200281	0.198109	0.218612	-0.00527	-0.00376	0.011157	0.069072	0.068554	0.029659	0.012317	0.011609	-0.00217	0.061623	0.05887	0.090977	-0.00338	-0.00503	0.009238
1000	0.0686898	0.066922	0.087206	-0.01553	-0.01612	-0.0007	0.049716	0.050345	0.0162439	0.00285	-0.00195	-0.02582	0.051008	0.044772	0.076434	-0.00499	-0.0124	-0.00792
																				6-meTIMP_NUDT5 vs. 6-ethylTIMP_NUDT5
									*replicate also used in ED Fig. 9c											Comparison of Fits
																				Null hypothesis	IC50 same for all data sets
																				Alternative hypothesis	IC50 different for at least one data set
																				P value	<0.0001
																				Conclusion (alpha = 0.05)	Reject null hypothesis
																				Preferred model	IC50 different for at least one data set
																				F (DFn, DFd)	157.0 (1, 66)

## Sheet: Fig 5e
	MOLT4
		6-etTIMP (uM)	WT						deltaNUDT5						L217A/K218A C1						L217A/K218A C2								F-statistic MOLT4
		0.00262144	102.121	101.477	103.546	101.944	105.675	106.365	99.5755	95.1339	99.821	100.981	104.904	104.933	99.5016	98.8119	97.9543	100.899	107.037	102.873	100.326	91.2059	101.921	95.3233	93.0136	93.3895			WT vs. deltaNUDT5			WT vs. L217A/K218A C1			WT vs. L217A/K218A C2
		0.0065536	99.7871	100.298	102.876	97.0375	98.1659	100.819	98.7202	97.651	96.6628	93.678	98.5803	94.9363	100.481	101.369	101.543	98.95	102.296	98.2792	94.3214	91.6261	96.2263	96.5599	95.8322	96.2773			Comparison of Fits			Comparison of Fits			Comparison of Fits
		0.016384	98.0914	98.2257	93.5774	100.108	96.1587	92.8151	99.6527	101.195	93.3458	98.668	91.0855	92.9577	97.8505	94.1859	97.0852	97.9326	90.6669	97.1819	94.803	92.8955	95.7409	98.1402	102.868	103.093			Null hypothesis	IC50 same for all data sets		Null hypothesis	IC50 same for all data sets		Null hypothesis	IC50 same for all data sets
		0.04096	93.5053	97.671	86.9044	97.9478	92.5421	87.7791	100.772	97.2752	100.088	93.9991	95.7332	97.3759	98.8158	99.8195	97.2695	100.151	85.7707	98.8474	93.046	96.5764	97.0945	102.923	99.0704	99.3382			Alternative hypothesis	IC50 different for at least one data set		Alternative hypothesis	IC50 different for at least one data set		Alternative hypothesis	IC50 different for at least one data set
		0.1024	78.4805	82.6542	65.6399	74.6049	63.4763	64.1905	99.0156	99.1489	97.0354	94.9214	96.5153	97.6911	100.018	95.1913	100.503	98.4113	87.4245	95.1613	101.167	100.838	100.985	98.9364	98.0612	97.5685			P value	<0.0001		P value	<0.0001		P value	<0.0001
		0.256	33.9402	37.0863	24.4569	31.3097	23.1084	26.055	94.1972	99.6563	100.091	95.6996	93.9876	95.9784	99.2235	94.6811	95.9669	98.1816	87.8799	94.9355	98.5077	102.585	95.1635	97.9812	89.7304	91.7725			Conclusion (alpha = 0.05)	Reject null hypothesis		Conclusion (alpha = 0.05)	Reject null hypothesis		Conclusion (alpha = 0.05)	Reject null hypothesis
		0.64	18.4829	22.4899	13.9441	17.4914	19.9623	22.4141	94.8711	93.8546	94.587	100.351	87.7845	94.6058	95.9689	91.327	90.3718	90.6426	83.2682	85.1207	83.2005	82.221	87.4472	83.8514	71.5403	71.1247			Preferred model	IC50 different for at least one data set		Preferred model	IC50 different for at least one data set		Preferred model	IC50 different for at least one data set
		1.6	17.8332	21.3322	12.5902	15.6176	19.2968	22.2677	71.5133	73.7887	78.9757	80.2226	65.3132	66.0204	63.0001	62.2112	55.993	53.1138	45.4918	44.4719	42.4182	40.4801	37.1353	34.063	33.2092	31.9598			F (DFn, DFd)	565.3 (1, 126)		F (DFn, DFd)	482.4 (1, 126)		F (DFn, DFd)	445.0 (1, 126)
		4	17.4638	20.2423	11.0041	14.3735	18.9066	21.1299	28.2434	30.6822	22.7007	24.1231	27.6452	26.7211	18.9757	20.3003	11.7227	12.5128	17.0748	18.2525	16.1483	16.5341	11.8751	12.11	19.0513	21.395
		10	19.1673	22.4305	12.3141	14.3821	21.6108	24.4426	22.0212	22.1165	13.8475	14.2575	26.1735	26.9639	19.8746	21.6726	12.2485	13.9517	12.764	12.9475	17.9956	17.6122	11.4946	12.7823	17.8792	18.3488
		25	5.28467	9.7329	2.43985	5.37415	2.56854	5.97586	6.96395	10.3198	5.862	8.08988	5.6157	8.76078	1.48617	4.86182	-1.14618	0.872878	0.192329	3.26044	-0.0710603	2.7148	-2.8862	-0.508756	0.182003	2.84867
	Jurkat
		6-etTIMP (uM)	WT						deltaNUDT5						L217A/K218A C1						L217A/K218A C2								F-statistic Jurkat
		0.00262144	101.118	99.6751	96.4	104.038	95.9378	99.7742	82.4237	80.949	100.576	103.237	98.2811	98.8858	96.5065	90.8385	100.918	101.629	94.238	96.0338	89.4551	94.9006	97.4311	94.6487	98.3599	101.147			WT vs. deltaNUDT5			WT vs. L217A/K218A C1			WT vs. L217A/K218A C2
		0.0065536	94.7489	100.749	94.1183	97.8649	83.8449	95.7166	79.5179	81.5456	100.07	99.2568	97.7929	100.529	96.7256	91.7297	100.233	96.1873	99.1205	100.523	94.4366	90.0304	98.9915	98.5096	101.058	99.9481			Comparison of Fits			Comparison of Fits			Comparison of Fits
		0.016384	95.6972	97.5226	109.482	97.8483	101.164	98.3598	77.8894	81.9723	99.0603	95.8244	93.4844	99.9928	96.006	95.4995	96.0222	94.714	98.491	99.4483	95.5079	94.3771	101.21	101.364	99.1163	98.9052			Null hypothesis	IC50 same for all data sets		Null hypothesis	IC50 same for all data sets		Null hypothesis	IC50 same for all data sets
		0.04096	96.7927	98.8795	91.9111	98.0972	102.899	99.1619	83.768	84.7365	99.3538	96.3117	96.6373	99.4783	96.4396	93.7932	98.8486	98.5686	102.388	100.029	99.1487	97.1282	95.977	100.127	94.4378	94.7776			Alternative hypothesis	IC50 different for at least one data set		Alternative hypothesis	IC50 different for at least one data set		Alternative hypothesis	IC50 different for at least one data set
		0.1024	91.0494	95.6031	93.9064	93.1432	93.228	101.064	87.1463	85.3722	95.7584	95.0608	99.439	96.0522	96.8615	100.036	97.6175	97.7088	97.2127	98.3151	100.379	103.257	99.3403	97.0439	99.6904	93.4601			P value	<0.0001		P value	<0.0001		P value	<0.0001
		0.256	102.089	99.5756	88.792	88.7265	70.2001	80.6804	100.155	100.015	99.1512	95.3129	101.8	96.8091	101.552	99.2552	97.2091	99.8021	96.1406	94.5261	100.473	99.6149	98.3545	97.4225	95.1253	95.2778			Conclusion (alpha = 0.05)	Reject null hypothesis		Conclusion (alpha = 0.05)	Reject null hypothesis		Conclusion (alpha = 0.05)	Reject null hypothesis
		0.64	72.8501	80.4481	68.326	74.4958	46.2461	56.1441	98.1745	101.449	98.5217	97.5064	98.5273	97.5769	101.586	100.709	98.0686	97.2887	93.8475	91.5328	96.8093	96.2339	99.4493	98.0991	99.252	88.5073			Preferred model	IC50 different for at least one data set		Preferred model	IC50 different for at least one data set		Preferred model	IC50 different for at least one data set
		1.6	31.7465	35.1685	27.9997	33.3683	21.5649	27.3416	99.8812	98.5358	92.7098	95.6048	98.761	90.0709	95.6625	88.0972	95.212	94.9976	88.9032	89.1916	89.0165	96.7567	93.0929	88.8058	84.9469	79.2586			F (DFn, DFd)	77.14 (1, 126)		F (DFn, DFd)	272.3 (1, 126)		F (DFn, DFd)	259.4 (1, 126)
		4	27.6317	30.6339	21.9316	27.1355	19.3483	24.8184	99.9634	92.3898	90.3653	90.2903	87.6386	85.7558	88.9677	82.0258	82.8297	80.679	71.8401	76.073	79.4824	87.7113	79.9222	76.9828	76.7832	72.0817
		10	26.1788	29.312	20.9886	25.6554	18.3877	24.5301	88.9022	79.7465	71.371	75.0463	78.783	72.9853	61.1906	57.9808	55.9609	58.1686	53.4176	55.5584	62.6654	64.729	61.1252	53.3781	54.641	53.3973
		25	25.0247	28.5682	19.5174	24.8429	18.2408	23.3805	59.566	64.7416	51.4067	56.5287	56.7825	55.7714	34.2608	35.8035	26.4329	27.7835	29.691	34.7921	34.2548	35.8473	30.1676	29.3868	33.3445	32.253
	NALM6
		6-etTIMP (uM)	WT						deltaNUDT5						L217A/K218A C1						L217A/K218A C2								F-statistic NALM6
		0.00262144	104.189	102.568	101.497	102.503	97.6147	100.947	97.5587	95.1401	100.405	103.734	94.3508	97.2888	103.74	100.145	104.69	103.789	101.045	98.0621	101.024	100.316	103.641	101.403	97.383	95.1348			WT vs. deltaNUDT5			WT vs. L217A/K218A C1			WT vs. L217A/K218A C2
		0.0065536	87.0566	93.908	99.5332	98.9224	96.9213	91.5088	93.7895	94.848	97.6208	97.7557	94.6605	97.9153	99.128	96.5218	100.079	99.1537	105.909	92.4069	100.183	100.202	97.3449	97.8886	96.1615	95.1284			Comparison of Fits			Comparison of Fits			Comparison of Fits
		0.016384	99.1513	100.577	98.97	98.5749	100.137	100.423	95.557	92.8077	94.9107	94.5309	98.1791	98.3695	97.1319	95.8316	95.2312	97.0572	89.1785	94.022	96.6718	98.4506	98.3126	99.6145	94.2792	97.3339			Null hypothesis	IC50 same for all data sets		Null hypothesis	IC50 same for all data sets		Null hypothesis	IC50 same for all data sets
		0.04096	96.6597	96.8555	96.0052	97.7275	102.249	98.6302	96.1957	91.9328	92.514	93.2279	96.4807	94.7387	92.6704	95.6489	93.3476	95.2858	85.8156	98.7465	96.1254	98.9657	97.9718	98.2798	100.121	97.1974			Alternative hypothesis	IC50 different for at least one data set		Alternative hypothesis	IC50 different for at least one data set		Alternative hypothesis	IC50 different for at least one data set
		0.1024	88.1832	91.2096	87.8543	86.5554	90.121	88.3891	101.017	99.4964	93.1592	91.7598	97.7792	94.4001	93.4486	97.8753	90.4068	94.5081	91.2604	101.988	97.147	99.3948	97.5829	98.9828	101.297	100.606			P value	<0.0001		P value	<0.0001		P value	<0.0001
		0.256	57.8341	60.4539	53.9671	55.19	52.9976	53.2631	98.9151	99.661	92.8344	91.1348	98.4562	96.1234	95.4995	101.076	90.2181	92.9267	90.4647	96.1317	98.7926	99.4823	98.046	98.6237	98.1304	101.097			Conclusion (alpha = 0.05)	Reject null hypothesis		Conclusion (alpha = 0.05)	Reject null hypothesis		Conclusion (alpha = 0.05)	Reject null hypothesis
		0.64	14.5823	13.7177	9.44313	12.5328	10.5025	12.2119	100.068	100.843	97.7911	98.5107	102.466	102.315	93.2981	98.7796	88.49	92.1911	93.0465	99.2657	94.2491	95.8347	98.0249	96.5494	98.582	98.2966			Preferred model	IC50 different for at least one data set		Preferred model	IC50 different for at least one data set		Preferred model	IC50 different for at least one data set
		1.6	11.9001	10.9432	7.08364	9.22217	9.04464	9.87057	96.2568	98.0278	101.804	96.2585	99.0782	99.3153	90.3658	90.7412	80.3312	84.0469	82.8822	90.1529	82.8503	85.8091	88.8579	88.9958	82.7834	79.1782			F (DFn, DFd)	31366 (1, 126)		F (DFn, DFd)	967.9 (1, 126)		F (DFn, DFd)	1688 (1, 126)
		4	10.872	9.70181	6.80545	7.94669	8.47435	8.94717	84.6549	81.0547	82.6824	77.7597	77.0772	78.9042	54.154	52.2457	43.2673	42.237	43.542	46.4083	39.6783	40.4555	36.0152	33.738	30.8005	26.6887
		10	10.8063	9.39997	6.14645	7.43649	8.03161	8.79155	21.5604	19.6838	14.3435	14.9685	16.0515	15.7284	9.50716	8.66495	6.65426	6.93258	8.27783	9.10063	9.77212	8.84804	6.23541	6.80286	8.15079	8.18267
		25	19.3515	14.5136	6.97954	8.7712	10.5378	12.9008	13.6626	13.1473	8.1889	9.86372	13.3768	14.0379	9.21218	7.92942	7.08404	8.1738	8.72004	10.8987	13.9389	10.8666	6.84456	8.8384	12.7292	16.4576
