# Supplementary material for: Metabolite glues as a means of purine sensing and chemotherapeutic response
Source: Nature. 2026 Jul 15;655(8125):1300–8. doi: 10.1038/s41586-026-10790-3 (PMC13421311; doi:10.1038/s41586-026-10790-3)
Supplement: Supplementary file 10 — Source Data Extended Data Fig. 1 [file 41586_2026_10790_MOESM10_ESM.xlsx]

## Sheet: ED Fig 1b
[MLN4924] uM	normalized response
0	1	1	1	1
0.00976563	1.08998	1.01653	1.09505	1.28123
0.0195312	1.1493	1.04475	1.09274	1.41453
0.0390625	1.11988	1.02373	1.04223	1.22338
0.078125	0.913222	0.858098	0.890942	1.09768
0.15625	0.66475	0.589044	0.751953	0.755324
0.3125	0.492273	0.398108	0.433124	0.55559
0.625	0.335406	0.313135	0.348956	0.408875
1.25	0.232165	0.199835	0.248622	0.276267
2.5	0.169425	0.155544	0.230422	0.219737
5	0.172953	0.132271	0.177959	0.196713
10	0.132068	0.115469	0.136662	0.155086

## Sheet: ED Fig 1d
protein	sequential	NUDT5
CDK1	0	0.00072215
NUDT4B;NUDT4;NUDT4;NUDT4;NUDT10;NUDT11;NUDT4	0	0.00180935
RPS19	0	0.00126088
IGKV3-7;IGKV3D-7;IGKV3OR2-268;IGKV3-15	0.0016484	0
IGKV2D-24	0.126289	0.0498363
IGKV2D-29;IGKV2D-26;IGKV2-29	0.169578	0.137555
PDE4DIP	0	0.00077146
NOSIP	0	0.00191217
SRGAP2;SRGAP2B;SRGAP2;SRGAP2;SRGAP2C;SRGAP2B	0	0.00172835
IGHV3OR16-12	0.00135825	0
HELLS	0	0.00033964
PYCR2	0.0302133	0.244816
UBXN1	0	0.00175861
PIAS2;PIAS2;PIAS1;PIAS2	0	0.00324073
SPTBN1	0	0.00346341
;MYCBP	0	0.00058653
ARK2N	0	0.00022971
MTHFD1L	0.00082688	0.00158828
CLTC	0	0.00361465
NME4	0	0.0007863
TPM3	0	0.00354642
ADRM1	0.00031961	0.00055341
RPL17;RPL17-C18orf32;RPL17-C18orf32;RPL17;RPL17;RPL17;RPL17	0	0.00373873
;PRR4;PRR4	0.00057099	0.00504114
CASP2	0	0.00274977
SPTBN2	0	0.00041193
PTGES3	0.00076455	0.00208372
METTL26	0	0.0178198
RAVER1	0	0.00160709
FKBP1A	0	0.00176466
CHTOP	0.00036646	0.00069743
PSME2	0	0.00064928
RNF114	0.00091304	0.00049339
ADSL	0	0.00128544
GATD3;GATD3B;GATD3;GATD3;GATD3;GATD3	0	0.0012113
ALG13	0	0.00056653
PYCR3	0.00132855	0.00745173
SCLY	0	0.00121918
MLST8	0	0.00108767
USP19	0	0.00083149
IGHV1-45	0.0615588	0.0007229
GSN	0.00169864	0.00075454
FSCN1	0	7.9091e-05
PPP6R2	0	0.00016349
C1QB	0.00675105	0.00535285
IARS1	0	0.00199795
WT1	0.00420839	0.00295966
WDR36	0.00037277	0.00122186
LUC7L2	0.00039424	0.00567251
PAM16;CORO7	0	0.00048614
GGCT	0	0.00140186
ALB	0.00234681	0.00163902
CS	0	0.0182528
APEX1	0	0.001211
HP;HP;HPR;HP;HP;HPR	0.00031404	0.00336582
IQSEC1	0	0.00120837
IGHV1-18;IGHV1-2	0.0222828	0
SPTAN1	0.00043786	0.0017657
LMNB1	0.00143828	0
FHL1	0	0.00184987
HSPA1B;HSPA1A;HSPA1B	0.0493723	0.0742502
C4B_2;C4A;C4B;C4A;C4A;C4A;C4B;C4A;C4B;C4A;C4B	0.00054647	0.00472837
SSBP1	0.00092402	0.00060508
KIF5C;KIF5A;KIF5A;KIF5C;KIF5C;KIF5C;KIF5C;KIF5C;KIF5A;KIF5C;KIF5B;KIF5A	0	0.00113697
TSEN34	0	0.00094735
ADI1	0	0.00100839
PUF60	0	0.00086194
IGHV3-64D	0.00902733	0
SELENOF	0.00026038	0.00146986
NAP1L4;NAP1L4;NAP1L4;NAP1L1;NAP1L4;NAP1L4;NAP1L4;NAP1L4;NAP1L4;NAP1L4;NAP1L4;NAP1L1;NAP1L1;NAP1L1;NAP1L1;NAP1L1;NAP1L1;NAP1L1;NAP1L1;NAP1L1;NAP1L1;NAP1L1;NAP1L1;NAP1L1;NAP1L1;NAP1L1;NAP1L4	0	0.00221899
NDE1;NDE1;NDE1;NDEL1;NDE1;NDE1;NDE1;NDE1;NDE1;NDE1;NDEL1;NDEL1;NDEL1;NDE1	0	0.00061361
CLASP2	0	0.00066307
CBL	0	0.00308825
GATAD2B	0	0.00036467
hCG_2039566;;H2AJ;H2AC4;H2AC11;H2AC7;H2AC25;H2AC6;H2AC12;H2AC14;H2AJ	0.00537455	0.00113212
ENAH	0	0.00060353
EIF3E	0	0.00110572
FTO	0	0.00048895
ARID1B	0	0.00074178
POLG	0.0112746	0
;;CTSD;CTSD;CTSD;CTSD;CTSD;CTSD;CTSD;CTSD;;CTSD	0	0.0015109
QARS1	0	0.00079741
U2AF1;U2AF1L4;U2AF1L4;U2AF1L4;;U2AF1;U2AF1L4	0	0.00663362
PTPN11	0	0.00188368
ATXN10	0	0.00266118
SYT6	0.015466	0
PHGDH	0.00138488	0.00160015
CWF19L1	0	0.0008565
TPM3	0	0.00314653
SMARCA4	0	0.00134632
HDAC6	0	0.00911355
POLR1C	0	0.00064739
STOX1	0.388869	0
DYNC1H1	0	0.00048534
TPM4	0	0.00257309
GPX1	0	0.00379791
ENO1;ENO1;ENO1;ENO1;ENO1;ENO3;ENO3;ENO3;ENO2;ENO2;ENO3;ENO1;ENO3;ENO1;ENO1;ENO2;ENO3	0.00070415	0.00298067
DYRK1A	0	0.00102222
RPL5	0	0.0101771
CCNJL	0.0145575	0
HSD17B4	0	0.00108438
HBB;;HBD;HBD;HBB;HBD;HBE1;HBB;HBG1;HBG2	0.00220302	0
GRB10	0	0.00038604
SAMHD1	0	0.00048272
HGF	0.0347447	0.00249522
RPL15	0.0450061	0.00914349
R3HCC1L	0	0.00089377
NCOR2	0	0.00081636
CTPS1	0	0.00530259
HDAC8;HDAC8;;HDAC8;HDAC8;HDAC8;HDAC8;HDAC8;HDAC8;HDAC8;HDAC8;HDAC8;HDAC8;HDAC8;HDAC8	0	0.00871266
TBX1	0	0.0009765
COPA	0.00026236	0.00063841
ACSF3	0	0.00105901
ANKS1A	0	0.00111358
COL4A1;COL4A1;COL4A5	0.00285411	0.00052859
FARS2	0	0.00119571
RPL29	0.00136585	0.0107724
THRAP3	0	0.00159712
GLA	0	0.00087197
QPCT	0	0.0051485
PCMT1	0.00178417	0.00748391
TACC3	0	0.00096113
;TGM3	6.2046e-05	0
H2AZ1;H2AZ2;H2AZ1;H2AZ2	0.00056345	0
GTF2I	0.00186688	0.00276359
PDIA4	0	0.00064986
CALM2;CALM2;CALM2;CALM1;CALM1;CALM1;CALM2;CALM3;CALM1	0	0.00827567
PPP2R2A;PPP2R2A;PPP2R2A;PPP2R2A;PPP2R2B;PPP2R2D	0	0.00262368
H3-3A;H3-3A;H3-3B;H3-3B;H3-3B;H3C1;H3-3A;H3-4;H3C15	0.01588	0.00013887
DOHH	0	0.0009604
ARG1	0.00102275	0
IFT46	0.275238	0.00382771
AMD1	0	0.00190993
LDHB	0.00248276	0.00235197
AK2	0	0.00033256
IGKC	0	0.00019474
CUL4B	0	0.00123608
STAT1	0	0.00106009
TLE1	0	0.00074342
SORD	0	0.00125386
LARS1	0	0.00345468
GFPT1	0	0.00423637
DICER1	0	0.00077224
GARS1	0.00730098	0.00113986
DDX1	0	0.00107644
IMPDH2;IMPDH2;IMPDH;IMPDH2;IMPDH2;IMPDH2	0.00099124	0.00153578
GIGYF2	0	0.00061186
STAT5A;STAT5A;STAT5A;STAT5B;STAT5B;STAT5B;STAT5B;STAT5B;STAT5B;STAT5B;STAT5A;STAT5A;STAT5A;STAT5B	0	0.00080346
KIF11	0	0.00142856
RIPK1	0	0.00271888
PPP1CA;PPP1CB;PPP1CB;PPP1CB;PPP1CC;PPP1CC;PPP1CC;PPP1CC;PPP1CA;PPP1CB	0	0.00193458
PABPC1	0	0.00159462
ACTN1	0	0.0008117
VCP	0	0.00100539
NEK9	0	0.00234993
DDB1	0.00067994	0.00032616
P4HB	0	0.00255942
ZC3HAV1	0	0.00023322
PPIL2	0	0.0008838
;HRURF	0.00093429	0
SIRT5	0	0.00075976
DDX20	0	0.00209165
DBT	0	0.00047503
HTT	0.00104053	0.00124754
EIF2AK2	0	0.00095043
DNAJC10	0	0.0126132
IRS4	0.00461753	0.00224003
HSD17B10	0	0.00324997
TUBGCP2	0	0.00077268
UBAP2	0	0.00027566
EMD	0.00102067	0.00137066
MCCC2	0	0.00058179
TACO1	0	0.00018021
FLNB	0	0.00115816
MAP4	0	0.00392162
ERCC4	0	0.00082326
AIMP1	0	0.00061789
PDIA3	0	0.00204825
HEATR3	0	0.00107664
FAM98A	0	0.00202348
MTM1	0	0.00051754
NKRF	0	0.00337661
MYH10	0	0.00086479
;;C1QA;C1QA	0.0136518	0.0083163
DUSP11	0	0.00119397
G6PD	0	0.00180594
RASAL2	0.00968735	0
DKC1	0	0.00103531
MTHFD1	0	0.00292918
ACTN4	0	0.00118712
SMARCAL1	0	0.00031618
ARF1;ARF1;ARF1;ARF1;;ARF3;ARF1	0	0.00034279
OGT	0	0.0003296
PLD3	0	0.00119199
PLEKHA5	0	0.00150375
PPP2R1A	0	0.00111643
FUBP1	0	0.00317831
;EXOSC4;EXOSC4	0	0.00233048
DGCR8	0	0.00069796
SEC23IP	0	0.00074752
SRPK2;SRPK3;SRPK3;SRPK2;SRPK3;SRPK1;SRPK3;SRPK2;SRPK2;SRPK2;SRPK1;SRPK3	0	0.0007292
ATP6V1A	0	0.00108417
SIN3A	0	0.00104101
IFT56	0.00038201	0
RBM34	0	0.00057363
MPG	0	0.00136698
KLRG2	0	0.00089816
RIMOC1	0	0.00249847
RCCD1	0	0.00163103
HCFC1	0	0.00296829
JPT2	0	0.00723732
DOCK11	0	0.00046328
ASB14	0.00131598	0
CGB1;CGB3;CGB7;CGB2	0.0230823	0
PHKA1	0	0.00373307
ANXA2P2;ANXA2;ANXA2;ANXA2;ANXA2;ANXA2;ANXA2;ANXA2;ANXA2;ANXA2;ANXA2;ANXA2;ANXA2	0.00457927	0.00051376
SELENBP1	0	0.00044244
YDJC	0	0.00080873
PPP5C	0	0.00220031
RPL7	0	0.00730084
RPL23A	0	0.00923036
LUC7L	0	0.00326696
YWHAZ	0	0.00122355
CCDC117	0	0.00024156
MPST	0	0.00149189
XRCC6	0.00112276	0.00110986
PSMD10	0	0.00150567
CAPZB	0	0.00099991
PSME3	0	0.00136485
ISCU	0	0.00052499
CENPH	0	0.00022041
PITPNB	0	0.00082668
CNN2	0	0.00083333
POLDIP2	0	0.00191734
RABEP2	0	0.00033059
MTAP	0	0.00095584
CCT3	0	0.00151032
UBB;UBC;UBC;UBC;UBC;UBC;UBC;UBC;UBB;UBB;RPS27A;UBB;UBC;RPS27A;UBA52;UBC	0.0141293	0.0155729
DAXX	0	6.6386e-05
RIOK3	0	0.00061183
CORO1C	0	0.00282719
RPL31	0	0.00938441
SUMO1	0	0.00089642
SNX8	0	0.0007609
ASNS	0	0.00174142
EEF1E1-BLOC1S5;EEF1E1;EEF1E1;EEF1E1	0	0.00226557
RPL37A	0	0.00144578
CKAP2	0	0.00041427
RBM28	0	0.00098227
FGG	0.00469022	0.00048764
AAMP	0	0.00739338
MTPN	0	0.00187728
POLR2H	0	0.0003794
REPIN1	0.00050402	0.00071191
NUDT5	0.00893841	0.0067995
EEF1B2	0	0.00106465
RPL32	7.5275e-05	0.0166149
UCHL1	0	0.00100387
PPA2	0	0.00141154
TCEAL4	0	0.00079369
MAEA	0.00074026	0
FGB	0.00797933	0.0003409
CPOX	0	0.00653896
PDLIM7	0	0.00094527
SDHA	0	0.00012328
EXOSC9	0	0.00213314
HSPA4L	0	0.00080656
HDAC2;HDAC2;HDAC2;HDAC2;HDAC2;HDAC2;HDAC2;HDAC2;HDAC1;HDAC1;HDAC2	0	0.00015376
ATOX1	0	0.00137078
ELOC	0	0.00073851
	0	0.00308729
RPL30	0.00109662	0.00125612
MSRA	0	0.00156661
PLAA	0	0.00098953
MRPL15	0	0.00030902
AP1M1	0	0.00107626
LRRC42	0	0.00063635
NARF	0	0.0007294
TET2	0	0.00023838
CHEK1	0	0.00114779
DYNC1I2	0.00102277	0.00079161
FAM136A	0	0.00148714
ZC3H18	0	0.00073655
CDK2	0	0.00061334
U2SURP	0.00113301	0.00046409
DHX36	0	0.0026372
CSTF2	0	0.00173361
EIF4B	0	0.00333456
ALYREF	0.00081734	0.00561545
PAICS	0.00267649	0.00345799
RBBP7	0	0.00130436
SMC4	0	0.00197998
PDPK1;PDPK1;PDPK1;PDPK2P	0	0.00104443
DLD	0	0.00400767
GSTK1	0	0.00112821
CP	0.00523164	0.00371849
YWHAQ	0.00055098	0.00177789
GBE1	0	0.00436591
TSN	0	0.00089692
LANCL1	0	0.00162308
ANXA5	0	0.00054172
CLNS1A	0	0.00223697
SERPINH1	0	0.00409057
ACOT8	0.00044587	0.0039444
PSMC3	0.00039145	0.00108919
PPP6R3	0	0.00148431
PRMT1	0	0.00287901
CSTF3	0	0.00219716
SIRT3	0	0.00190921
RNF214	0	0.00136981
SF3B2	0.00073962	0.001952
DCUN1D5	0	0.00449247
FAU	0	0.00080362
STIP1	0.00067429	0.0012865
CAMKK2	0	0.00190013
GPHN	0	0.00109798
MSRB3	0	0.00198401
FEN1	0	0.00041311
STK38L	0	0.0005815
SEC23A	0	0.00100923
CPSF7	0	0.0017603
TRPT1	0	0.00043587
GANAB	0	0.00078132
PDE12	0	0.00167986
CENPJ	0	0.0005107
;ALDH2	0	0.00058855
CAD	0.00200448	0.00117766
CDK4	0	0.00167947
RPL10	0	0.0015535
CAPZA2	0	0.00258575
RPL3	0	0.00449326
ACTR3	0	0.0004386
LGALS1	0	0.00267961
RPL21	0	0.00273181
ADAMTS20	0.00100944	0
RPL18	0	0.0036176
LGMN	0	0.00075826
KTN1	0	0.00028306
ZYX	0	0.00229251
PSMA7	0	0.00283468
RPL36A;RPL36A-HNRNPH2;RPL36A;RPL36A;RPL36AL	0.00094539	0.00154938
TRIM33	0	0.00112996
GSE1	0	0.0004612
GRSF1	0	0.0030797
C15orf40	0	0.0012805
BOD1L1	0	0.00103728
MRPL49	0	0.00031209
ATG13	0	0.00012565
C8orf82	0	0.00190208
ABCF1	0	0.00035254
YY1	0	0.00067664
RPL28	0	0.00358309
PSMA4	0	0.00075823
DUT	0	0.00104073
HDDC3	0	0.00104855
PRR14L	0	0.00029914
TCF25	0	0.00036771
FUS	0.00031591	0.00168786
CIAPIN1	0	0.00087639
HAGH	0	0.00373395
NME3	0	0.00154341
EDC3	0	0.00088019
METTL26	0	0.00255208
ALDOA	0.00083914	0.00247183
RPAP1	0	0.00085028
PTX4	0.0058203	0
ATXN2L	0.00041049	0.0024064
RPS15A	0	0.00558451
SOD1	0	0.00235806
USP4	0	0.00063389
COPS3	0	0.0002148
BRWD1	0	0.019434
TF	0	0.00148606
ZSCAN10	0	7.6067e-05
FLYWCH2	0	0.00078402
EIF5A	0	0.0211484
PFN1	0	0.00717401
EIF4A3	0	0.007694
ARRB2	0	0.00038721
;VPS4A	0.00770796	0.00256373
PSMD9	0	0.00138419
NAA30	0	0.00029833
PHKG2	0.00172541	0.0142522
LUC7L3	0	0.00127858
KARS1	0	0.00720738
BLMH	0.00254599	0.00133914
RPL36	0	0.00126056
CHERP	0.00187012	0.00046667
PYCR1	0	0.0310932
SNRPN;SNRPB;SNRPN	0	0.00059125
SMURF2	0.00103395	0
PNPO	0	0.00167141
RSL1D1	0.00040698	0.00245866
BUB3	0.00026426	0.00127605
RNF126	0.00051601	0
GRN	0	0.00284314
ACOT7	0	0.00178512
PARK7	0.00031623	0.00167367
EIF1	0	0.00131034
THOP1	0	0.00048659
COASY	0	0.00276936
HDHD2	0.0001361	0.00162195
FARSA	0	0.0014983
GPX4	0.00037631	0.00168233
KAT2A;KAT2A;KAT2B	0	0.00103556
UBE2O	0	0.00060723
DUSP3	0	0.00353105
GTF2F1	0	0.0011641
ZC3H4	0	0.00049591
SH3GL1	0.00525176	0.00014708
RPS11	0	0.00362131
RPS5	0	0.0019794
KHSRP	0.00073757	0.00314187
EXOSC5	0	0.00195117
SUGP2	0	0.00124959
IPO5	0	0.00174003
IGF2BP3	0	0.00160458
RTCA	0	0.00082321
PIK3C2A	0.00050264	0
PIR	0.00133691	0.00099162
TRAFD1	0	0.00050473
LCE2B;LCE1B;LCE3A;LCE4A;LCE2A;LCE2C;LCE2D;LCE3D	0.00016439	0.00124762
PRMT5	0.00184191	0.00694865
PFAS	0	0.00180916
PSMD3	0	0.00084117
SART1	0	0.00144293
DENR	0	0.00136785
ZFC3H1	0	0.00051087
GMDS	0	0.00138856
CCNT1	0	0.00249099
CCNT2	0	0.00061869
H2BC12;H2BC12L;H2BC5;H2BC4;H2BC18;H2BC9;H2BC15;H2BC14;H2BC13;H2BC15	0.00694823	0.00049031
DNAJA2	0.00309966	0.00081305
H2AP	0.00104437	0
SRSF10	0	0.00036432
SF3B1	0.00021247	0.00089968
GCAT	0	0.00098975
ERAL1	0	0.00212808
TIPRL	0	0.00114461
BCAS2	0.00093204	0.00078635
GLRX3	0	0.00105154
CLPX	0	0.00101072
SRP72	0	0.000601
HAUS5	0	0.00467477
KIF4A	0	0.00068153
PGLS	0	0.00165873
SMC2	0	0.00153891
BAG4	0	0.00073888
SEC24B	0	0.00047309
ASMTL	0	0.00028552
STAU1	0	0.00168437
BAG2	0.00352319	0
TXNDC12	0	0.00601614
GSR	0	0.00359154
HPRT1	0	0.00464951
GOT2	0	0.00244767
PLG	0.0092386	0.00166736
C3	0.00650689	0.00182274
KNG1	0.00133623	0
IGHV3-23	0.00382355	5.5039e-05
IGHG2	0.0954485	0.0207881
KRT6A;KRT6C	0.121988	0.0319852
FGA	0.0109335	0
FN1	0.00264744	0.00277215
HPX	0.00689227	0.0121261
CAT	0.00167407	0
CSTB	0	0.0147264
OAT	0	0.00357131
TK1	0	0.00520712
AMY2A;AMY1B;AMY1C;AMY1A;AMY2B	0.00234499	0.00609764
S100A8	0.00319113	0
RPLP1	0	0.0339111
IGKV2-30	0.36218	0.158221
IGKV4-1	0.0567114	0.0416323
S100A9	0	0.00065329
H2BC11;H2BC17;H2BC3;H2BC21;H2BC26	0.00189979	0
EPRS1	0.00051942	0.00174365
UQCRH	0	0.00120581
COL1A2	0.00254563	0
HMGB1	0	0.00415836
IGHV1-8	0.00673482	0
SLURP2	0.00136461	0
H1-4	0.00284122	0.00037531
PRKAR1A	0	0.00056892
UMPS	0	0.00081118
PIP	0.00230109	0
XRCC5	0.00050932	0.00120233
RNH1	0	0.00101255
PLS3	0.00140985	0.00343432
GTF2F2	0	0.00045448
MIF	0	0.00713496
CCNB1	0	0.00107405
DARS1	0	0.00410365
JUP	0.00240664	0.00086018
NME1	0.00113865	0.00462156
RAG1	0.00093695	0
DSP	0.00222767	0.00065562
CBR1	0	0.00058083
H1-2	0.00374914	0
YBX3	0	0.0004693
PLCG1	0	0.00045205
TRIM21	0	0.0736691
GSTM3	0	0.00430917
OSBP	0	0.00032513
GART	0	0.0141885
UBA1	0	0.00170771
TGM1	0.00048775	0.00045744
AHCY	0.00017206	0.00258489
RRM1	0	0.00246115
AZGP1	0.003118	0.00108699
RPS12	0	0.00198523
ATP5F1A	0.00052452	0.00043695
DDX6	0	0.00087721
U2AF2	0.00038755	0.00037123
HMGB2	0	0.00190421
PSMB5	0	0.00291181
TKT	0	0.00314135
MARCKS	0	0.00282515
PRDX6	0	0.0187375
RPL12	0	0.0113076
ALDH1B1	0	0.00137583
MAT2A	0	0.00296056
DNAJA1	0.00195972	0.00136573
CASP14	0.00205374	0
PYCR1	0.113088	0.819531
RPL9	0.00107754	0.00281158
HSPA4	0	0.0101896
CA8	0	0.0005423
CBS	0	0.00410783
AGL	0	0.00467528
CCT6A	6.6364e-05	0.00084886
MDH2	0	0.00069793
EIF2S3;EIF2S3B	0	0.00342016
CSK	0	0.00433545
TMPO	0	0.00156713
RPS27	0	0.0056367
PTPN9	0	0.00116775
USP5	0	0.00165077
MKI67	0	0.00044224
PHKA2	0	0.00920365
RECQL	0	0.00055417
NOP2	0.00025447	0.00154266
CRKL	0.00022802	0.0022357
GCLM	0	0.0043131
RPIA	0	0.00351815
NASP	0	0.00126528
EIF2B2	0	0.00054268
GMPS	0	0.002362
GDI2	0.00368999	0.00291457
MMP16	0	0.0143748
NDUFA8	0	0.00146103
CAPZA1	0	0.00405194
ACLY	0	0.00162288
RARS1	0	0.00653547
ALDH18A1	0.00126679	0.0312007
CSE1L	0	0.00144453
MARS1	0.00512916	0.00483331
EIF6	0.00031989	0.00388284
WDR4	0	0.00085343
RPS20	0.00233406	0.00205317
CDC42	0	0.00038907
RPL27	0.00092476	0.0012235
RPS7	0.00020564	0.0011509
RPS23	0	0.00161084
RPS18	0	0.00183901
SNRPF	0	0.00134821
TBPL1	0	0.0010846
RPL7A	0	0.00424845
YPEL5	0.00034003	0
ACTA2;ACTG2	0.00013935	0.00048956
H4C1	0.0123374	0.0022239
RPS26;RPS26P11	0	0.00187208
RPL10A	0	0.00093271
RPL8	0.00043163	0.00553027
TRA2B	0.0010028	0
DYNLL1	0	0.00149567
UBE2L3	0	0.00248627
IGBP1	0	0.00029191
CCT2	0	0.00128117
DCD	0.0180888	0.00197643
XIAP	0	0.00018188
RBM10	0.00191226	0.00105553
CDK5	0	0.00119376
FABP5	0.00049467	0.00048143
OTUD4	0.00020255	0.00164554
DSG1	0.00376551	0.00054246
AKAP12	0	0.00107911
GLO1	0	0.00152644
CSTF1	0	0.00183788
PPAT	1.67325	0.273265
C1QBP	0	0.00289704
CKAP4	8.7193e-05	0.00105723
KHDRBS1	0	0.00051087
DSC1	0.0029569	0.00092608
NSUN2	0	0.00088229
RBBP4	0.00085272	0.00148083
ILF3	0.00039739	0.00231134
PRDX4	0.00075726	0.00234772
PSMD2	0	0.0014356
MAD2L1	0.00697028	0.00206694
PLD1	0	0.00529184
PICALM	0	0.00070859
KRR1	0	0.00165518
FHL3	0.00265895	0.00042707
PKP1	0.00224781	0
DDX39B	0	0.00413261
TUBB2A;TUBB2B	0.00022049	0.00181782
CKAP5	0.00010302	0.00138806
COX17	0	0.0104095
DSG2	0	0.0007759
TTLL12	0	0.00014181
CTTN	0	0.00028279
FAM50A	0	0.00142436
ZNF268	0.00043598	0.00310967
CLINT1	0	0.0006804
KPNB1	0	0.00142441
NUMA1	0	0.00098433
MAD2L1BP	0.00287566	0.00209207
EFTUD2	0	0.00207195
PDIA6	0	0.00183361
PPA1	0.00093003	0.00258133
STK38	0	0.0102006
SF3A1	0.0001585	0.00187247
SF1	0	0.001382
TRIP13	0	0.0004073
TRIP6	0	0.00123582
MAPRE1	0	0.00079038
CSRP2	0	0.0103029
DBN1	0	0.00154655
H2AC20;H2AC18	0.00090415	0
PDS5A	0	0.00067344
TYSND1	0	0.00036026
LRRFIP1	0	0.00169305
KRT71	0.00097447	0.00025525
AMOT	0	0.00851892
ANKRD39	0	0.00051657
NOM1	0.00125039	0
FLG2	0.00122415	0.00048619
EXOSC6	0	0.00130276
FLAD1	0	0.00092234
IBA57	0	0.00297321
ZNF22-AS1	0.00735852	0
KPRP	0.00265276	0
NTPCR	0	0.00160732
H3-7	0.00041221	0
RIF1	0	0.00219473
TUT7	0	0.00029523
OBI1	0	0.00102207
DMKN	0.00114391	0.00077132
SDE2	0	0.00107573
KRT80	0.0026635	0.00224752
FAM117B	0	0.00122951
MRPL14	0	0.00098051
FAHD2B;FAHD2A	0	0.00127151
NFRKB	0	0.00138692
SASS6	0	0.00035127
SBSN	0.00138503	0.0013091
HSDL2	0.00492112	0.00191453
MEPCE	0	0.00111481
PHF5A	0.00077427	0.00127493
TRMT1L	0	0.00209763
NUFIP2	0	0.00137441
DPP9	0.0019421	0.030474
NAA40	0	0.00098439
PARG	0	0.0004685
CCDC25	0	0.00042055
CARM1	0	0.00094771
HRNR	0.00188952	0.00222541
DHX40	0	0.00070459
SKA3	0.00120297	0.192624
SMAP1	0	0.00039704
PM20D2	0	0.00073258
KRT78	0.00269271	0.00081039
LRRC71	0.00094967	0
ZBTB2	0	0.0004307
NHLRC2	0	0.00075612
TXNDC5	0	0.00327173
MAPK1IP1L	0	0.00669012
FBXO22	0	0.00169911
CMAS	0.00345862	0
PLBD2	0.00644487	0.00645275
BRIX1	0.00084764	0.00180698
PPIL4	0	0.00478734
SKA2	0.0271662	0.0659605
PCNP	0	0.00166619
SELENOM	0	0.00622125
PSPC1	0.0121106	0.0031325
CCT6B	0	0.00100053
MAML1	0	0.00063932
HSPH1	0.00028467	0.00347528
KIAA0232	0.0253641	0
BRF1	0	0.00020474
PHKB	0	0.00695741
SKA1	0.00119902	0.106718
RNF25	0	0.00124598
COA7	0	0.00090755
PYCR2	0.0985808	0.0891658
CMBL	0	0.0248284
MALSU1	0	0.00035009
THAP11	0	0.00048874
MARS2	0	0.0007872
MASTL	0	0.00130184
APIP	0	0.00189595
ZC3HAV1L	0.00223774	0.00176953
RBM17	0.00218539	0
LRRIQ1	0.00170039	0
DOCK7	0.00074401	0.00160841
SERPINB12	0.00232681	0.00026712
INPP4A	0	0.00178848
ADO	0	0.00177031
CDK5RAP1	0	0.00168838
MMS19	0.0014354	0.00084531
CCT7	0	0.00154467
DPYSL5	0	0.0020577
DDX50	0	0.00073771
CPPED1	0	0.00094931
PDCD2L	0	0.0106648
RIOK1	0	0.00260892
CNPY3	0.00115863	0.00127767
MCMBP	0	0.00040335
SPINDOC	0	0.00286947
MRI1	0	0.00040052
GNL3	0	0.00173823
SF3B5	0	0.00198411
HDHD5	0	0.00058077
GNB1L	0	0.00320424
MRPL37	0	0.00076632
UNK	0	0.00135644
ADISSP	0	0.00130779
PITHD1	0	0.0130158
SRR	0	0.00186199
EGLN1	0	0.00075027
XRN2	0	0.0014895
SLK	0	0.00069988
BOLA2	0.00467645	0.0417328
ACBD3	0	0.00130602
AAMDC	0.00011758	0.00600141
ZNF703	0	0.00169519
NT5DC2	0	0.00177245
LRRC40	0	0.00078329
NMNAT1	0	0.00173845
GRPEL1	0	0.0004569
CACYBP	0	0.00134114
GLOD4	0	0.00232895
SENP2	0	0.00164069
RAVER2	0	0.00152578
OSGEP	0	0.00240164
MRPL40	0	0.00119011
AASDHPPT	0	0.00036441
LANCL2	0	0.00219772
DIAPH3	0	0.00077215
TMLHE	0	0.00267338
DNAAF2	0	0.00039303
UCKL1	0	0.00045674
ADPRS	0	0.00040284
MIOS	0	0.00128134
QPCTL	0	0.00554192
KCTD5	0	0.00035781
CDKN2AIP	0	0.00032644
BCLAF1	0.00080968	0.00240726
COA4	0	0.00645402
UGGT1	0	0.00672416
IGF2BP1	0	0.00307131
CALML5	0.0218009	0.00299925
OGFR	0	0.00083443
HACD3	0	0.00124805
RCC2	0.00316175	0.00523141
RCOR3	0	0.00060937
THEG	0.0063345	0.00213889
RPS6KB2	0	0.00078138
BAIAP2L1	0	0.00054188
TRMT6	0	0.00097983
STOML2	0	0.00092362
MRTO4	0	0.00147451
NUDT5	1	1
BAG5	0	0.00124936
PRPF19	0.00136849	0.00328481
RUVBL1	0.00155667	0.00134375
NUDC	0.00136635	0.0011158
DRG1	0	0.00175261
DIS3	0	0.00062385
CARHSP1	0	0.00156175
SUGT1	0	0.0018508
MSRB2	0	0.0005286
BOLA1	0	0.00284392
RTCB	0	0.00102164
KDM3A	0	0.00055998
USP15	0	0.00077453
AMMECR1	0	0.00070521
PPME1	0	0.00070463
YTHDF2	0.00057487	0.00147252
CD2AP	0	0.0021028
SPIN1	0.00112186	0.0068717
SSBP4	0.00266616	0.0216771

## Sheet: ED Fig 1f
WT control	EV	WT	EQ	R70/L72/Y74A
0.969119	1.22986	0.855858	0.910297	1.18285		Dunnett's multiple comparisons test	Mean diff.	95.00% CI of diff.	Below threshold?	Summary	Adjusted P Value
1.01235	1.18108	0.87249	0.961325	1.15252		WTctrl vs. R70/L72/Y74A	-0.1863	-0.2456 to -0.1271	Yes	****	<0.0001
1.01018	1.21539	0.878181	0.914187	1.21529		WTctrl vs. EQ	0.06861	0.009396 to 0.1278	Yes	*	0.0236
						WTctrl vs. WT	0.1284	0.06916 to 0.1876	Yes	***	0.0003
						WTctrl vs. EV	-0.2116	-0.2708 to -0.1523	Yes	****	<0.0001
