# Supplementary material for: Metabolite glues as a means of purine sensing and chemotherapeutic response
Source: Nature. 2026 Jul 15;655(8125):1300–8. doi: 10.1038/s41586-026-10790-3 (PMC13421311; doi:10.1038/s41586-026-10790-3)
Supplement: Supplementary file 11 — Source Data Extended Data Fig. 5 [file 41586_2026_10790_MOESM11_ESM.xlsx]

## Sheet: ED Fig 5c
minutes	no PRPP		0.25 mM PRPP		1 mM PRPP
2.5	85504	82384	261584	253760	290688	272288
5	76400	75456	530272	534960	578576	574208
7.5	76832	73568	757152	805120	900752	863856
10	73104	83696	981264	959200	1131152	1134576
12.5	74112	72240	1305152	1302928	1457280	1455760

## Sheet: ED Fig 5d
WT	E112Q/E116Q	W26A/W48A	L217A/K218A	dC	Y74E	R70A/L72A/Y74A		Dunnett's multiple comparisons test	Mean diff.	95.00% CI of diff.	Below threshold?	Summary	Adjusted P Value
0.665161	0.701653	0.571835	0.775715	0.736211	0.775065	1.08859		WT vs. E112Q/E116W	-0.1061	-0.3178 to 0.1057	No	ns	0.5222
0.562599	0.647026	0.472981	0.854633	0.584995	0.958743	0.9124		WT vs. W26A/W48A	0.05193	-0.1598 to 0.2637	No	ns	0.9473
0.531986	0.729287	0.559128	0.662231	0.70518	1.01047	1.14732		WT vs. L217A/K218A	-0.1776	-0.3893 to 0.03413	No	ns	0.1166
								WT vs. dC	-0.08888	-0.3006 to 0.1229	No	ns	0.6772
								WT vs. Y74E	-0.3282	-0.5399 to -0.1164	Yes	**	0.0024
								WT vs. R70A/L72A/Y74A	-0.4629	-0.6746 to -0.2511	Yes	****	<0.0001

## Sheet: ED Fig 5e
[AMP] uM	no NT5			WT			W28A/W46A			R70/L72/Y74A			Y74E				F-test statistics
0	0.885546	0.969668	1.02501	0.85846	0.960859	0.792233	0.999741	0.95749	0.966922	0.958264	0.934924	0.933457	0.977872	0.877183	0.958045
0.846754	0.987572	1.00627	1.02437	1.01391	1.07743	1.08075	1.09955	1.03473	0.988612	0.977856	0.999631	1.08289	0.95649	1.02295	0.949353		no NUDT5 vs. WT	Global (shared)
2.54026	0.990611	0.989921	1.06225	1.10645	0.968714	1.0613	1.08223	0.935149	1.12344	0.977631	0.980622	0.908248	0.964135	0.979267	0.953252		Comparison of Fits
7.62079	0.994002	1.05017	1.02988	1.01082	0.913405	x	0.736859	0.973631	0.860956	1.04367	1.02723	1.09875	0.991356	1.0485	0.975987		Null hypothesis	IC50 same for all data sets
22.8624	1.00296	0.985481	0.933808	0.923874	0.987792	1.00899	0.97216	1.01412	0.958429	1.03867	1.16746	0.913027	0.963781	1.06375	0.959966		Alternative hypothesis	IC50 different for at least one data set
68.5871	1.04332	0.987463	0.970436	0.872682	0.798871	0.978945	0.849439	0.714574	0.941425	0.962346	0.987063	1.16138	0.985027	0.95638	1.00018		P value	<0.0001
205.761	1.00527	0.953566	0.971883	0.526884	0.597551	0.655748	0.586128	0.544507	0.521331	0.928625	0.904918	0.957636	1.15209	1.03329	1.17983		Conclusion (alpha = 0.05)	Reject null hypothesis
617.284	1.05098	1.03367	0.948879	0.236833	0.289861	0.326852	0.234048	0.339797	0.282354	0.854767	0.963985	0.86053	0.958077	0.949231	0.987389		Preferred model	IC50 different for at least one data set
1851.85	1.03765	0.952504	0.957024	0.121282	0.164246	0.141821	0.126621	0.131287	0.111011	0.779548	0.939669	1.06028	0.960671	0.812313	0.948008		F (DFn, DFd)	598.8 (1, 65)
5555.56	0.866626	0.716597	0.798316	0.0346367	0.0570345	0.050613	0.052107	0.064402	0.042574	0.621075	0.769528	0.699083	0.551128	0.537953	0.580807
16666.7	0.41835	0.38971	0.451712	-0.0059401	0.0114315	-0.00591	0.009192	0.021019	-0.00465	0.365425	0.401368	0.284069	0.278901	0.261359	0.277413		no NUDT5 vs. W28A/W46A	Global (shared)
50000	0.117509	0.116539	0.116838	-0.0321293	-0.0092308	-0.0397	-0.01813	-0.00638	-0.03235	0.050299	0.089444	0.070713	0.066468	0.074496	0.069387		Comparison of Fits
																	Null hypothesis	IC50 same for all data sets
																	Alternative hypothesis	IC50 different for at least one data set
																	P value	<0.0001
																	Conclusion (alpha = 0.05)	Reject null hypothesis
																	Preferred model	IC50 different for at least one data set
																	F (DFn, DFd)	768.7 (1, 66)
																	no NUDT5 vs. R70/L72/Y74A	Global (shared)
																	Comparison of Fits
																	Null hypothesis	IC50 same for all data sets
																	Alternative hypothesis	IC50 different for at least one data set
																	P value	0.0246
																	Conclusion (alpha = 0.01)	Do not reject null hypothesis
																	Preferred model	IC50 same for all data sets
																	F (DFn, DFd)	5.291 (1, 66)
																	no NUDT5 vs. Y74E	Global (shared)
																	Comparison of Fits
																	Null hypothesis	IC50 same for all data sets
																	Alternative hypothesis	IC50 different for at least one data set
																	P value	<0.0001
																	Conclusion (alpha = 0.05)	Reject null hypothesis
																	Preferred model	IC50 different for at least one data set
																	F (DFn, DFd)	37.65 (1, 66)

## Sheet: ED Fig 5f
[AMP] uM	AMP + NUDT5			AMP-			GMP + NUDT5			GMP -			IMP + NUDT5			IMP -				F-test statistics
0	0.85846	0.960859	0.792233	0.885546	0.969668	1.02501	0.982389	1.01462	0.985125	0.952225	1.01436	1.04071	0.78346	1.00038	0.655239	0.965074	1.01903	1.02537
0.846754	1.01391	1.07743	1.08075	0.987572	1.00627	1.02437	0.853226	0.957704	0.932385	1.02103	x	1.06064	0.991981	0.936027	1.18782	1.00928	0.992927	0.997623		AMP- vs. AMP + NUDT5	Global (shared)
2.54026	1.10645	0.968714	1.0613	0.990611	0.989921	1.06225	1.08525	0.889333	0.764537	1.0175	1.03763	0.993691	1.06878	0.847628	1.0897	1.01068	1.0298	1.0219		Comparison of Fits
7.62079	1.01082	0.913405	x	0.994002	1.05017	1.02988	0.993211	0.698125	0.561848	1.01644	0.97292	0.977861	1.17287	0.790994	1.08924	1.04311	1.01016	1.02691		Null hypothesis	IC50 same for all data sets
22.8624	0.923874	0.987792	1.00899	1.00296	0.985481	0.933808	0.92592	0.708891	0.616905	1.05115	1.06048	0.972206	0.924548	0.698019	0.808261	1.02031	0.988893	0.999874		Alternative hypothesis	IC50 different for at least one data set
68.5871	0.872682	0.798871	0.978945	1.04332	0.987463	0.970436	0.369241	0.521455	0.2706	1.03338	0.983425	1.03457	0.728687	0.388562	0.672671	0.967702	0.994047	0.986642		P value	<0.0001
205.761	0.526884	0.597551	0.655748	1.00527	0.953566	0.971883	0.277422	0.218906	0.262376	0.965581	0.954567	0.97805	0.490994	0.404281	0.24409	1.00571	0.970173	0.92789		Conclusion (alpha = 0.05)	Reject null hypothesis
617.284	0.236833	0.289861	0.326852	1.05098	1.03367	0.948879	0.0776901	0.154363	0.103944	0.94694	0.963852	1.01682	0.15956	0.189464	0.148908	0.955399	0.996107	0.894119		Preferred model	IC50 different for at least one data set
1851.85	0.121282	0.164246	0.141821	1.03765	0.952504	0.957024	0.0187596	0.0863768	0.0694743	0.97458	1.00061	0.925452	0.0890509	0.10998	0.0454667	0.963755	0.964506	0.885604		F (DFn, DFd)	598.8 (1, 65)
5555.56	0.0346367	0.0570345	0.050613	0.866626	0.716597	0.798316	-0.0146383	0.0486941	0.0385708	0.889909	0.90743	0.883275	0.0341184	0.0616509	0.010615	0.847105	0.882214	0.809852
16666.7	-0.0059401	0.0114315	-0.00591	0.41835	0.38971	0.451712	-0.0190661	0.0260735	0.0210323	0.48128	0.548075	x	-0.0164471	0.0321609	-0.0275278	0.54358	0.567293	0.437701		GMP- vs. GMP + NUDT5	Global (shared)
50000	-0.0321293	-0.0092308	-0.0397	0.117509	0.116539	0.116838	-0.0514444	0.013889	0.0131348	0.166496	0.146543	x	-0.025853	0.0230817	-0.0333218	0.179092	0.246222	0.183121		Comparison of Fits
																				Null hypothesis	IC50 same for all data sets
																				Alternative hypothesis	IC50 different for at least one data set
																				P value	<0.0001
																				Conclusion (alpha = 0.05)	Reject null hypothesis
																				Preferred model	IC50 different for at least one data set
																				F (DFn, DFd)	553.0 (1, 63)
																				IMP- vs. IMP + NUDT5	Global (shared)
																				Comparison of Fits
																				Null hypothesis	IC50 same for all data sets
																				Alternative hypothesis	IC50 different for at least one data set
																				P value	<0.0001
																				Conclusion (alpha = 0.01)	Reject null hypothesis
																				Preferred model	IC50 different for at least one data set
																				F (DFn, DFd)	353.2 (1, 66)

## Sheet: ED Fig 5g
[AICAR] uM	no NUDT5		NUDT5 WT			NUDT5 L217A/L218A
0	1.04188	0.973455	0.899701	1.04007	0.944099	0.950275	0.957061	0.962846		no NUDT5 vs. WT	Global (shared)
0.0846754	1.03761	1.01226	1.14151	1.05328	1.07562	1.12343	1.17071	1.06497		Comparison of Fits
0.254026	1.03045	0.983457	0.962712	0.930432	1.01953	0.947935	0.94032	0.832982		Null hypothesis	IC50 same for all data sets
0.762079	0.934358	1.07807	0.929693	0.97151	0.947392	0.95499	0.953943	1.07891		Alternative hypothesis	IC50 different for at least one data set
2.28624	0.932644	1.00229	1.0522	0.882769	0.93116	1.05573	1.00785	1.01752		P value	<0.0001
6.85871	1.05207	0.997932	0.8583	0.859372	0.951472	0.984411	0.98362	1.0459		Conclusion (alpha = 0.05)	Reject null hypothesis
20.5761	0.958912	0.949559	0.72554	0.685771	0.695593	0.957742	1.01775	0.97234		Preferred model	IC50 different for at least one data set
61.7284	0.994948	1.03318	0.372476	0.407205	0.458219	0.977253	0.964428	0.939672		F (DFn, DFd)	532.5 (1, 54)
185.185	0.988847	0.932883	0.170913	0.189866	0.208332	0.944578	0.908001	0.807105
555.556	0.931251	0.882683	0.048582	0.067896	0.054566	0.780384	0.821105	0.757945		no NUDT5 vs. L217A/K218A	Global (shared)
1666.67	0.838301	0.839152	0.01362	0.036004	0.034657	0.570695	0.51736	0.494526		Comparison of Fits
5000	0.699379	0.446972	-0.00628	0.023908	0.005103	0.329849	0.391592	0.344122		Null hypothesis	IC50 same for all data sets
										Alternative hypothesis	IC50 different for at least one data set
										P value	<0.0001
										Conclusion (alpha = 0.05)	Reject null hypothesis
										Preferred model	IC50 different for at least one data set
										F (DFn, DFd)	32.43 (1, 54)
