# Supplementary material for: Metabolite glues as a means of purine sensing and chemotherapeutic response
Source: Nature. 2026 Jul 15;655(8125):1300–8. doi: 10.1038/s41586-026-10790-3 (PMC13421311; doi:10.1038/s41586-026-10790-3)
Supplement: Supplementary file 12 — Source Data Extended Data Fig. 6 [file 41586_2026_10790_MOESM12_ESM.xlsx]

## Sheet: ED Fig 6a
[NUDT5] uM	AMP (1 mM)			no AMP				F-test statistics
0.0041943	1.03063	0.979031	0.98644	1.01748	0.963301	0.980145		AMP vs no AMP	Global (shared)
0.0104858	0.957643	0.982893	0.967914	0.973978	0.958553	0.97133		Comparison of Fits
0.0262144	0.851249	0.918198	0.921767	0.969144	1.016	1.0097		Null hypothesis	IC50 same for all data sets
0.065536	0.860332	0.883114	0.920419	0.96286	0.996534	0.944886		Alternative hypothesis	IC50 different for at least one data set
0.16384	0.727988	0.710272	0.735831	0.939658	0.902056	1.00296		P value	<0.0001
0.4096	0.544393	0.526164	0.533389	0.819295	0.761052	0.745781		Conclusion (alpha = 0.05)	Reject null hypothesis
1.024	0.323171	0.319526	0.329264	0.540866	0.566874	0.543564		Preferred model	IC50 different for at least one data set
2.56	0.176879	0.158914	0.213054	0.334945	0.394061	0.317496		F (DFn, DFd)	238.1 (1, 66)
6.4	0.0996783	0.0974376	0.0810126	0.177362	0.192287	0.145352
16	0.0451838	0.0366048	0.0341918	0.0599	0.101133	0.042688
40	0.0234508	0.00892426	0.00825505	0.0241296	0.0356161	0.0126148
100	0.0130709	0.00152132	0.00724453	-0.006807	0.0104537	0.00224466

## Sheet: ED Fig 6b
AMP(μM)	rep 1	rep 2	rep 3
0.282	0.02	0.008	-0.001
0.847	0.021	0.01	0.011
2.54	0.025	0.015	0.02
7.621	0.041	0.031	0.026
22.862	0.074	0.068	0.069
68.587	0.154	0.199	0.163
205.761	0.472	0.424	0.389
617.284	0.818	0.706	0.686
1851.85	0.88	0.934	0.904
5555.56	1.015	0.972	0.929
16666.7	0.903	0.926	0.963

## Sheet: ED Fig 6f
DMSO	MTX	LMX	6-MP	MLN4924	Brequinar	Rapamycin		Dunnett's multiple comparisons test	Mean diff.	95.00% CI of diff.	Below threshold?	Summary	Adjusted P Value
1	0.768105	0.478678	1.16934	0.832809	1.17757	1.22042		DMSO vs. MTX	0.379	0.07790 to 0.6800	Yes	*	0.0103
1	0.567685	0.468048	1.16977	0.877912	0.789533	1.21506		DMSO vs. LMX	0.4585	0.1574 to 0.7596	Yes	**	0.0019
1	0.573217	0.657685	1.01602	0.951746	1.01679	1.07926		DMSO vs. 6-MP	-0.23	-0.5311 to 0.07105	No	ns	0.1806
1	0.575186	0.561591	1.5649	1.35915	0.933036	1.08194		DMSO vs. MLN4924	-0.005403	-0.3065 to 0.2957	No	ns	>0.9999
								DMSO vs. Brequinar	0.02077	-0.2803 to 0.3218	No	ns	>0.9999
								DMSO vs. Rapamycin	-0.1492	-0.4502 to 0.1519	No	ns	0.5647
