# Supplementary material for: Metabolite glues as a means of purine sensing and chemotherapeutic response
Source: Nature. 2026 Jul 15;655(8125):1300–8. doi: 10.1038/s41586-026-10790-3 (PMC13421311; doi:10.1038/s41586-026-10790-3)
Supplement: Supplementary file 13 — Source Data Extended Data Fig. 7 [file 41586_2026_10790_MOESM13_ESM.xlsx]

## Sheet: ED Fig 7b
AMP (M+2)				AMP (M+2)
wild-type	ΔNUDT5	L217A/K218A		Dunnett's multiple comparisons test	Mean diff.	95.00% CI of diff.	Below threshold?	Summary	Adjusted P Value
35.5098	32.6054	40.2753		wild-type vs. ΔNUDT5	1.128	-2.635 to 4.891	No	ns	0.6917
34.0798	32.5133	37.9043		wild-type vs. L217A/K218A	-5.78	-9.543 to -2.018	Yes	**	0.0037
35.4352	31.8438	37.1211
38.0408	37.4083	44.9615
35.6106	36.2774	45.4484
35.9316	37.1922	43.5789
GMP (M+3)				GMP (M+3)
wild-type	ΔNUDT5	L217A/K218A		Dunnett's multiple comparisons test	Mean diff.	95.00% CI of diff.	Below threshold?	Summary	Adjusted P Value
43.9694	42.933	42.7431		wild-type vs. ΔNUDT5	2.943	0.2729 to 5.613	Yes	*	0.0308
42.0872	41.4481	45.1147		wild-type vs. L217A/K218A	-1.244	-3.914 to 1.425	No	ns	0.4358
45.4028	42.8659	42.0661
45.1722	40.6091	47.7978
43.9543	39.961	48.8372
45.3116	40.4232	46.8056

## Sheet: ED Fig 7c
Total AMP - norm to G6P control
wild-type	ΔNUDT5	EQrescue	L217A/K218A		Total AMP - norm to G6P control
15.5563	15.8827	15.6288	16.0759		Dunnett's multiple comparisons test	Mean diff.	95.00% CI of diff.	Below threshold?	Summary	Adjusted P Value
16.9326	12.7997	14.1343	14.0242		wild-type vs. ΔNUDT5	-0.1408	-1.895 to 1.614	No	ns	0.9945
15.1403	15.0418	14.6533	14.8532		wild-type vs. EQrescue	-0.4064	-2.161 to 1.348	No	ns	0.8935
13.9375	15.3376	16.637	15.9293		wild-type vs. L217A/K218A	0.3185	-1.436 to 2.073	No	ns	0.9437
15.2611	12.8451	14.1088	13.4395
15.3391	18.4374	15.6799	14.471
14.6949	13.847	16.3688	14.8268
14.6591	13.3862	16.9358	14.5569
15.0264	20.2368	16.0584	15.5042
Total GMP - norm to G6P control
wild-type	ΔNUDT5	EQrescue	L217A/K218A		Total GMP - norm to G6P control
1.39988	1.23827	1.29531	1.13308		Dunnett's multiple comparisons test	Mean diff.	95.00% CI of diff.	Below threshold?	Summary	Adjusted P Value
1.42453	1.23833	1.29384	1.20399		wild-type vs. ΔNUDT5	0.1031	-0.05817 to 0.2644	No	ns	0.2842
1.47548	1.39559	1.52351	1.24967		wild-type vs. EQrescue	0.04476	-0.1165 to 0.2061	No	ns	0.8343
1.31137	1.11443	1.27346	1.07008		wild-type vs. L217A/K218A	0.2831	0.1217 to 0.4444	Yes	***	0.0004
1.44222	1.26276	1.27923	1.05387
1.53733	1.70836	1.54215	1.17791
1.44166	1.12846	1.34564	0.96816
1.41973	1.14693	1.40104	1.16048
1.38943	1.68025	1.48459	1.27688
Total IMP - norm to G6P control
wild-type	ΔNUDT5	EQrescue	L217A/K218A		Total IMP - norm to G6P control
0.508217	0.539711	0.553021	0.53607		Dunnett's multiple comparisons test	Mean diff.	95.00% CI of diff.	Below threshold?	Summary	Adjusted P Value
0.51752	0.409091	0.432258	0.437651		wild-type vs. ΔNUDT5	-0.01981	-0.08272 to 0.04311	No	ns	0.7789
0.457084	0.48926	0.468966	0.472112		wild-type vs. EQrescue	-0.02115	-0.08406 to 0.04177	No	ns	0.7451
0.448761	0.497412	0.524691	0.523647		wild-type vs. L217A/K218A	0.001751	-0.06116 to 0.06467	No	ns	0.9998
0.420362	0.411253	0.446771	0.413438
0.479804	0.57809	0.477039	0.427463
0.459743	0.437598	0.517641	0.475985
0.462347	0.417855	0.516548	0.44012
0.500322	0.652143	0.507541	0.511912
