# Supplementary material for: Metabolite glues as a means of purine sensing and chemotherapeutic response
Source: Nature. 2026 Jul 15;655(8125):1300–8. doi: 10.1038/s41586-026-10790-3 (PMC13421311; doi:10.1038/s41586-026-10790-3)
Supplement: Supplementary file 14 — Source Data Extended Data Fig. 8 [file 41586_2026_10790_MOESM14_ESM.xlsx]

## Sheet: ED Fig 8a
condition	WT control	EV (empty vector)			E112Q/E116Q			R70A/L722/Y74A
[6-TG] uM	2.5	2.5	5	10	2.5	5	10	2.5	5	10
	0.980142	1.71453	1.8666	2.15166	0.983513	1.05802	1.05259	1.71526	1.93674	2.28045
	0.985575	1.55493	1.93209	2.14744	0.976839	1.07918	1.05844	1.66354	1.94586	2.32388
	1.03196	1.57674	1.89956	2.06964	1.06136	0.983513	1.03827	1.71065	1.99732	1.98572

## Sheet: ED Fig 8c
[6-meTIMP] uM	no NUDT5			WT			L217A/K218A			dC
0	0.999942	1.03367	1.02006	1.09827	1.07336	1.0252	1.07811	1.00132	1.06016	0.948073	0.953269	1.04159		F-test statistics
0.0169351	1.02248	0.98278	1.08578	0.902659	0.956139	0.927945	0.990598	1.0267	0.866002	0.903661	1.19361	1.00695
0.0508053	1.04049	1.05108	0.979361	0.998098	0.897295	0.960679	1.08029	1.00974	1.0302	0.961966	0.907938	0.937069		no NUDT5 vs WT	Global (shared)
0.152416	0.987033	0.974911	0.984961	0.878626	0.91008	0.908932	1.03807	0.999654	0.959643	0.927849	1.05875	0.979506		Comparison of Fits
0.457247	1.02272	1.01257	0.991248	0.806036	0.783389	0.713743	0.771231	1.07121	1.04133	1.10638	0.995549	0.949581		Null hypothesis	IC50 same for all data sets
1.37174	0.97713	0.980268	0.910023	0.559987	0.451627	0.54704	0.98092	0.949812	0.986106	1.09583	0.906579	0.977335		Alternative hypothesis	IC50 different for at least one data set
4.11523	0.965177	0.986201	1.06021	0.220348	0.231318	0.389339	1.07937	0.874079	1.04912	0.913225	0.969645	1.07369		P value	<0.0001
12.3457	0.953097	0.924159	0.956343	0.0836025	0.080212	0.138425	0.857637	0.863642	0.948038	1.15962	0.891711	1.02622		Conclusion (alpha = 0.05)	Reject null hypothesis
37.037	0.902051	0.858608	0.914418	0.0425846	0.03802	0.066586	0.706788	0.693865	0.712666	0.825749	0.827993	0.924602		Preferred model	IC50 different for at least one data set
111.111	0.686856	0.506952	0.588403	0.0125434	0.010027	0.03392	0.333744	0.315237	0.32795	0.528839	0.478272	0.563065		F (DFn, DFd)	1248 (1, 66)
333.333	0.294556	0.148013	0.156782	0.00217343	-0.00022	0.024548	0.0903365	0.080823	0.107458	0.255096	0.21086	0.200722
1000	0.0987652	0.045346	0.053474	-7.96591e-05	-0.00074	0.017165	0.0671785	0.073664	0.083923	0.108335	0.089621	0.098996		no NUDT5 vs L217A/K218A	Global (shared)
														Comparison of Fits
														Null hypothesis	IC50 same for all data sets
														Alternative hypothesis	IC50 different for at least one data set
														P value	<0.0001
														Conclusion (alpha = 0.05)	Reject null hypothesis
														Preferred model	IC50 different for at least one data set
														F (DFn, DFd)	48.08 (1, 66)
														no NUDT5 vs dC	Global (shared)
														Comparison of Fits
														Null hypothesis	IC50 same for all data sets
														Alternative hypothesis	IC50 different for at least one data set
														P value	0.4941
														Conclusion (alpha = 0.05)	Do not reject null hypothesis
														Preferred model	IC50 same for all data sets
														F (DFn, DFd)	0.4728 (1, 66)

## Sheet: ED Fig 8d
nucleotide (uM)	AMP			6-meTIMP + NUDT5
0	0.931538	0.953962	0.92582
0.169351	1.08045	0.962438	0.872526					F-test statistics
0.508053	1.08066	0.932262	1.01661					AMP vs 6-meTIMP + NUDT5	Global (shared)
1.52416	0.947709	1.0611	0.984161					Comparison of Fits
4.57247	0.941883	1.16619	1.11543					Null hypothesis	IC50 same for all data sets
13.7174	1.03631	0.916043	1.10695					Alternative hypothesis	IC50 different for at least one data set
41.1523	0.872383	0.923438	0.909743					P value	<0.0001
123.457	1.01506	1.15787	1.00957					Conclusion (alpha = 0.05)	Reject null hypothesis
370.37	0.934939	0.87802	1.04505					Preferred model	IC50 different for at least one data set
1111.11	0.808301	0.811072	1.01413					F (DFn, DFd)	889.8 (1, 66)
3333.33	0.696787	0.849192	0.777573
10000	0.396914	0.468169	0.427162
0				1.09827	1.07336	1.0252
0.0169351				0.902659	0.956139	0.927945
0.0508053				0.998098	0.897295	0.960679
0.152416				0.878626	0.91008	0.908932
0.457247				0.806036	0.783389	0.713743
1.37174				0.559987	0.451627	0.54704
4.11523				0.220348	0.231318	0.389339
12.3457				0.0836025	0.080212	0.138425
37.037				0.0425846	0.03802	0.066586
111.111				0.0125434	0.010027	0.03392
333.333				0.00217343	-0.00022	0.024548
1000				-7.96591e-05	-0.00074	0.017165

## Sheet: ED Fig 8e
nucleotide (μM)	AMP			6-meTIMP
0.282	0.02	0.008	-0.001
0.847	0.021	0.01	0.011
2.54	0.025	0.015	0.02					F-test statistics
7.621	0.041	0.031	0.026					AMP vs 6-meTIMP	Global (shared)
22.862	0.074	0.068	0.069					Comparison of Fits
68.587	0.154	0.199	0.163					Null hypothesis	IC50 same for all data sets
205.761	0.472	0.424	0.389					Alternative hypothesis	IC50 different for at least one data set
617.284	0.818	0.706	0.686					P value	<0.0001
1851.85	0.88	0.934	0.904					Conclusion (alpha = 0.05)	Reject null hypothesis
5555.56	1.015	0.972	0.929					Preferred model	IC50 different for at least one data set
16666.7	0.903	0.926	0.963					F (DFn, DFd)	620.3 (1, 60)
0.0056				-0.0087	-0.005	-0.0002
0.0169				0.0046	-0.0088	-0.0007
0.0508				0.0105	0.0242	0.0169
0.1524				0.04	0.0483	0.0479
0.4572				0.1135	0.1399	0.1363
1.3717				0.2622	0.3258	0.2768
4.1152				0.5079	0.5488	0.5458
12.3457				0.7521	0.8117	0.7999
37.037				0.8855	0.9045	0.9474
111.111				1.017	0.9855	0.9661
333.333				0.9578	0.994	0.9663

## Sheet: ED Fig 8g
DMSO
hours	wild-type						dN						L217/K218A C1						L217/K218A C3
0	6077798	6074319	7006900	6508476	6628474	7479076	5327422	5519046	4797832	4944756	5495813	4534300	4685213	4729410	4567510	4457316	3957078	4354502	5382728	4884473	4524115	4265964	4758736	4229295
4	7905052	7878207	7965182	7810250	7845019	8529673	6563871	6892661	5626208	5861565	6469403	5330603	5885117	5992677	5320167	5368770	4546486	5047928	6460697	5944641	5371639	4874245	5843918	4986230
8	8748817	8798833	9190607	8748569	8775657	9344070	7216681	7208566	5970410	6368468	6885596	6015700	6446210	6416984	5913457	5811046	4886328	5422937	7047407	6407390	5968278	5423317	6234592	5262329
12	10200000	10300000	11000000	9987757	9983722	10900000	7995360	8670233	6923128	7178269	8307510	6695674	7306089	7260206	6389740	6473072	5401936	5988776	8064583	7305330	6417890	6261707	7118593	6202100
16	12000000	11900000	12800000	11800000	11400000	12500000	8968257	10200000	8053703	8308971	9168021	8144393	8665775	8219654	7371473	7600828	6282985	7084391	9514858	8642356	7543196	7078526	8292333	7248922
20	14300000	14400000	15400000	14200000	13800000	15200000	10800000	12000000	9622185	9895880	10900000	9433087	9989103	9583961	8520920	8793668	7012170	8544072	11200000	10300000	8895339	8287987	10100000	8693193
24	17700000	17800000	18400000	17300000	17300000	18100000	13600000	15100000	11600000	12200000	13700000	11900000	12600000	12200000	10800000	11000000	8397379	10700000	13700000	12500000	11100000	10400000	12100000	10600000
28	20900000	21300000	22100000	21400000	20900000	21800000	16500000	18500000	14700000	15400000	16700000	14900000	16000000	15700000	13800000	13900000	10800000	13200000	17300000	15800000	13600000	13000000	15300000	13300000
32	24900000	24500000	25900000	25200000	25000000	25000000	20200000	22400000	18200000	18700000	20200000	18300000	19700000	19300000	16900000	16900000	13700000	16600000	21200000	19300000	16800000	16100000	18700000	17100000
36	28200000	28000000	28800000	28600000	28400000	28000000	24400000	26400000	21800000	23000000	24300000	22500000	23900000	23100000	20800000	21000000	17200000	20300000	25400000	23900000	20500000	20300000	22800000	20700000
40	30300000	30200000	30200000	30300000	30200000	29700000	28100000	29400000	24600000	26500000	27100000	26600000	28000000	26700000	25200000	25200000	21500000	24400000	28500000	27600000	24400000	24200000	27200000	24700000
44	30800000	30800000	30800000	30800000	30800000	30600000	30100000	30500000	27100000	29000000	29000000	29300000	29800000	29400000	28500000	28400000	25400000	28000000	30200000	29600000	27900000	27800000	29300000	28000000
48	30900000	30900000	30900000	30900000	30900000	30800000	30800000	30800000	28400000	30400000	30000000	30400000	30400000	30700000	30300000	30400000	28700000	30000000	30800000	30500000	29800000	29500000	30600000	29900000
52	30900000	30900000	30900000	30900000	30900000	30900000	30900000	30900000	29400000	30800000	30700000	30800000	30800000	30900000	30800000	30800000	30200000	30600000	30900000	30800000	30700000	30300000	30900000	30700000
56	30900000	30900000	30900000	30900000	30900000	30900000	30900000	30900000	30200000	30900000	30900000	30900000	30900000	30900000	30900000	30900000	30700000	30800000	30900000	30900000	30900000	30700000	30900000	30900000
60	30900000	30900000	30900000	30900000	30900000	30900000	30900000	30900000	30500000	30900000	30900000	30900000	30900000	30900000	30900000	30900000	30900000	30900000	30900000	30900000	30900000	30800000	30900000	30900000
64	30900000	30900000	30900000	30900000	30900000	30900000	30900000	30900000	30700000	30900000	30900000	30900000	30900000	30900000	30900000	30900000	30900000	30900000	30900000	30900000	30900000	30900000	30900000	30900000
6-MP (20 uM)
hours	wild-type						dN						L217/K218A C1						L217/K218A C3
0	6304325	6517878	6338292	6976413	5509116	6903812	5149224	6130897	5976275	5939858	5202869	5789433	5014802	4394481	5544100	4845780	4553152	4409051	4725866	4948994	5504308	5307410	4895561	4867328
4	8002172	8966903	7135966	8186628	6176439	8179837	6348563	8377209	7037138	6912185	6022873	6675347	6174078	5513250	6648882	5801891	5364427	5196099	5760543	6005307	6631132	6214159	5625154	5435146
8	8343570	9102024	7855954	8962755	6798995	8553585	6933627	8814988	7163045	6954400	6158433	7126921	6302700	5612183	7016749	6133425	5689988	5255265	6006128	6410805	6921819	6973944	5936840	5895683
12	9150372	9935060	8899409	9720007	7511379	9620724	7717488	9951187	8247843	8162252	6758592	7690613	7099364	6154026	7897375	6751637	6314023	5871622	6740145	7048274	7583026	7663721	6478386	6528423
16	10100000	11000000	9804326	11000000	8115020	10600000	8305299	11300000	9364021	9178139	7851830	9059814	7993921	6925339	8929881	7714202	6949083	6688972	7415145	7941063	8873455	8757169	7290108	7595657
20	11600000	12500000	10900000	12400000	9233111	12200000	9568714	13400000	10700000	10900000	8998681	10800000	9154950	7933913	10700000	8818145	8385067	7879018	8868032	9128761	10100000	10000000	8389576	8707722
24	13300000	14400000	12300000	14100000	10700000	14200000	11500000	16100000	13100000	13200000	10900000	13200000	11700000	9761308	13300000	10600000	10400000	9356462	10000000	10900000	12300000	11600000	10300000	10900000
28	14800000	16500000	14000000	16400000	12300000	16600000	14000000	18900000	16000000	16200000	12900000	16500000	14800000	12100000	16600000	13200000	12800000	11500000	12400000	13300000	15000000	14200000	12700000	13500000
32	16500000	18400000	15600000	18600000	14000000	18000000	17300000	22700000	19700000	19800000	16300000	20000000	18300000	14700000	20400000	16600000	15600000	14700000	15500000	16500000	18600000	18300000	15600000	16600000
36	18100000	19600000	16600000	19700000	15000000	19100000	20800000	26300000	23100000	23400000	19500000	23700000	22200000	18200000	24300000	20300000	18600000	18000000	18500000	20300000	22700000	22000000	18900000	20400000
40	19300000	20600000	17300000	20300000	16100000	19500000	24200000	28500000	25600000	26600000	23000000	27300000	25900000	21700000	27300000	23800000	22500000	21600000	22700000	24100000	26500000	25300000	22700000	24000000
44	19900000	21200000	17800000	20700000	17000000	20100000	26400000	29800000	27500000	28800000	26200000	29800000	28400000	25000000	29600000	27300000	25600000	24900000	26000000	27200000	29000000	28000000	25900000	27000000
48	20500000	21800000	18300000	21000000	17400000	20900000	28000000	30400000	28900000	29800000	28200000	30700000	30000000	27500000	30600000	29200000	27800000	27400000	28200000	29100000	30300000	29500000	27800000	29200000
52	21300000	22600000	18900000	21400000	18400000	21500000	29300000	30600000	29700000	30100000	29200000	30900000	30600000	29400000	30900000	30200000	29300000	29100000	29500000	30200000	30700000	30200000	29200000	30300000
56	22100000	23600000	19600000	22600000	19200000	22500000	30100000	30700000	30200000	30400000	29800000	30900000	30700000	30400000	30900000	30600000	30200000	30100000	30200000	30600000	30800000	30700000	30100000	30700000
60	23300000	24700000	20600000	23700000	20500000	23600000	30400000	30800000	30300000	30700000	30000000	30900000	30800000	30700000	30900000	30800000	30600000	30500000	30600000	30800000	30900000	30800000	30500000	30800000
64	24600000	26200000	21700000	25300000	22200000	24900000	30600000	30900000	30300000	30900000	30300000	30900000	30800000	30800000	30900000	30900000	30700000	30700000	30700000	30800000	30800000	30800000	30800000	30800000
6-TG (10 uM)
hours	wild-type						dN						L217/K218A C1						L217/K218A C3
0	6247138	6159907	5895430	6149111	6152380	7051583	5399788	6371586	5524531	5726602	5861880	5322003			4816851	4742143	4616134	4780330	1611136	4547944	5050440	4716692	4754984	4455057
4	8075566	7850059	6800301	7203419	7215735	8496311	6583945	7719605	6511279	6673457	6826533	6552444	6317843	5280821	5762802	5729679	5467708	5472558	6244757	5530434	6130852	5466818	5454738	5311419
8	8039640	7851663	7064843	7561477	7391209	7937351	7240426	8087778	6755939	7030919	7653562	7154630	6524757	5548168	5981522	6025846	5744097	5921647	6651332	6010831	6296078	5986435	5931231	5716895
12	7350304	7101935	6793304	7399137	7109651	7357747	8189984	9162166	7859696	8006011	8894581	8177250	7012196	6024225	6606630	6651311	6585905	6639006	7401502	6646442	6873133	6539133	6371884	6474062
16	7433847	7182946	6842535	7387771	7065711	7497842	9355911	10800000	9165387	9446800	10500000	9419918	8164866	6825713	7464420	7699912	7070075	7506262	8076032	7361986	7687780	7451282	7173834	7075344
20	7426190	7064820	6732216	7188784	6694603	7536088	11300000	12900000	11100000	11400000	12600000	11400000	9788490	8030362	8933227	8792615	8525162	8885491	9362666	8525180	9176984	8290431	8465930	8310189
24	7271694	6946449	6429340	6820228	6550945	7378492	14000000	16100000	13400000	14500000	16400000	14200000	12000000	9582047	10900000	10800000	10700000	10900000	11400000	10000000	11000000	9887066	10100000	9990193
28	7247827	6687156	6459199	6857043	6592420	7723287	17300000	19400000	16800000	17500000	20000000	17700000	15300000	12100000	13500000	13700000	13300000	13700000	13900000	12100000	13300000	12300000	12200000	11900000
32	7991208	6905288	7144401	7400678	6997079	8439550	21000000	23200000	20700000	21500000	23700000	21700000	19200000	14800000	16600000	16500000	16200000	17000000	16400000	15200000	16300000	14900000	14600000	14200000
36	8738505	7461806	7741717	7897772	7491390	9026700	24400000	26600000	24600000	25600000	27100000	26200000	23300000	18100000	19800000	20300000	20200000	20500000	20100000	18500000	19500000	17900000	17400000	17300000
40	8963239	8274135	8024881	8233561	7883251	9172931	27400000	29100000	27600000	29000000	29600000	29200000	27000000	21800000	23600000	23900000	24500000	24300000	24100000	21800000	23100000	21400000	21300000	20900000
44	9081088	8572709	8121156	8811946	8176150	9538898	29100000	30400000	29300000	30500000	30300000	30600000	29200000	25700000	26800000	27000000	27400000	27200000	27100000	24800000	26500000	25100000	24400000	24100000
48	9366271	8695427	8216807	9269405	8307682	9330487	30300000	30800000	30300000	30800000	30600000	30900000	30400000	28800000	28800000	28900000	29400000	29200000	29300000	27900000	28900000	27800000	27100000	26900000
52	9356275	8767078	8247798	9342423	8451382	9973078	30700000	30900000	30800000	30900000	30800000	30900000	30700000	30300000	30200000	30300000	30500000	30300000	30400000	29700000	30400000	29700000	29100000	29000000
56	9704065	8895468	9005535	9366946	8609226	10400000	30800000	30900000	30900000	30900000	30900000	30900000	30900000	30700000	30800000	30800000	30900000	30800000	30800000	30500000	30800000	30500000	30400000	30100000
60	10100000	9702332	9413795	9801209	9391957	11000000	30900000	30900000	30900000	30900000	30900000	30900000	30900000	30900000	30900000	30900000	30900000	30900000	30900000	30800000	30900000	30800000	30700000	30500000
64	10800000	10300000	10200000	10400000	9883037	11200000	30900000	30900000	30900000	30900000	30900000	30900000	30900000	30900000	30900000	30900000	30900000	30900000	30900000	30800000	30900000	30900000	30800000	30800000

## Sheet: ED Fig 8h
6-TIMP levels				6-TIMP levels
wild-type	ΔNUDT5	L217A/K218A		Dunnett's multiple comparisons test	Mean diff.	95.00% CI of diff.	Below threshold?	Summary	Adjusted P Value
10100000	17100000	20000000		wild-type vs. ΔNUDT5	1166667	-10603493 to 12936827	No	ns	0.9435
12000000	13400000	18000000		wild-type vs. L217A/K218A	-2100000	-13870160 to 9670160	No	ns	0.8338
25000000	13100000	15400000
6-meTIMP levels				6-meTIMP levels
wild-type	ΔNUDT5	L217A/K218A		Dunnett's multiple comparisons test	Mean diff.	95.00% CI of diff.	Below threshold?	Summary	Adjusted P Value
64200000	34300000	53200000		wild-type vs. ΔNUDT5	33200000	21205256 to 45194744	Yes	***	0.0004
64400000	29800000	37000000		wild-type vs. L217A/K218A	18533333	6538590 to 30528077	Yes	**	0.008
62500000	27400000	45300000

## Sheet: ED Fig 8i
[6-meTGMP] uM	noNT5			WT			L217A/K217A			dC
0	1.04228	1.03749	0.999135	1.03606	1.10403	0.995105	0.991001	0.999595	0.973052	0.940765	1.00871	0.954004		F-test statistics
0.0169351	1.04144	1.02423	1.0139	1.00765	1.02785	1.01658	1.03671	0.981157	1.01209	0.99049	1.02201	1.10994
0.0508053	1.00654	1.02271	0.978109	0.893872	0.977838	1.00526	1.0311	1.03356	0.96768	1.19633	1.03301	0.973802		no NUDT5 vs WT	Global (shared)
0.152416	0.913646	0.968918	0.994583	0.852901	0.908787	0.939075	1.00584	0.98975	1.01922	0.983205	0.996952	0.942213		Comparison of Fits
0.457247	1.03263	1.01415	1.00653	0.748333	0.917502	0.963601	0.868818	0.938195	1.04727	0.946387	0.980101	0.98677		Null hypothesis	IC50 same for all data sets
1.37174	0.991584	0.946861	0.994556	0.713652	0.896035	0.818985	1.06403	1.02739	1.09995	0.940036	0.947109	0.972672		Alternative hypothesis	IC50 different for at least one data set
4.11523	0.965484	0.93508	1.02329	0.699106	0.634986	0.579702	0.873464	1.00306	0.983381	0.94607	0.962081	1.02489		P value	<0.0001
12.3457	0.971828	0.937608	0.993475	0.345191	0.25334	0.290931	0.862444	0.950121	0.957437	0.8953	0.949009	1.02886		Conclusion (alpha = 0.05)	Reject null hypothesis
37.037	0.981199	0.992058	0.978857	0.215697	0.0762151	0.105369	0.846113	0.86907	0.920097	0.913448	0.917144	0.978348		Preferred model	IC50 different for at least one data set
111.111	0.905405	0.863781	0.945762	0.130991	0.0441174	0.0323041	0.669467	0.763129	0.898002	0.867872	0.849051	0.852775		F (DFn, DFd)	1047 (1, 66)
333.333	0.77531	0.722959	0.763239	0.0964662	-0.0179313	0.0181683	0.395452	0.54562	0.415543	0.570204	0.60616	0.583792
1000	0.40537	0.442666	0.470298	0.0895728	0.00862081	-0.0017656	0.208785	0.246233	0.224626	0.248165	0.268908	0.326231		no NUDT5 vs L217A/K218A	Global (shared)
														Comparison of Fits
														Null hypothesis	IC50 same for all data sets
														Alternative hypothesis	IC50 different for at least one data set
														P value	<0.0001
														Conclusion (alpha = 0.05)	Reject null hypothesis
														Preferred model	IC50 different for at least one data set
														F (DFn, DFd)	79.91 (1, 66)
														no NUDT5 vs dC	Global (shared)
														Comparison of Fits
														Null hypothesis	IC50 same for all data sets
														Alternative hypothesis	IC50 different for at least one data set
														P value	<0.0001
														Conclusion (alpha = 0.05)	Reject null hypothesis
														Preferred model	IC50 different for at least one data set
														F (DFn, DFd)	34.54 (1, 66)
