# Supplementary material for: Metabolite glues as a means of purine sensing and chemotherapeutic response
Source: Nature. 2026 Jul 15;655(8125):1300–8. doi: 10.1038/s41586-026-10790-3 (PMC13421311; doi:10.1038/s41586-026-10790-3)
Supplement: Supplementary file 15 — Source Data Extended Data Fig. 9 [file 41586_2026_10790_MOESM15_ESM.xlsx]

## Sheet: ED Fig 9c
[6-etTIMP] uM	noNT5			WT			LKAA			dC
0	0.942046	0.969815	0.950367	1.00793	0.985983	0.820838	1.06736	0.953317	1.01862	0.974597	0.969899	0.960158		F-test statistics
0.0169351	0.988464	0.968795	1.00788	0.924512	0.953147	1.16549	1.03955	1.09958	0.980999	0.970094	0.94003	0.920348
0.0508053	0.990089	1.0344	0.998857	0.823342	0.799866	0.959417	0.932052	0.975651	0.971162	0.98471	1.00292	0.919153		no NUDT5 vs WT	Global (shared)
0.152416	1.01277	1.01112	1.03299	0.657197	0.67166	0.737163	0.987926	0.960971	1.01251	0.945016	0.995486	1.00899		Comparison of Fits
0.457247	1.0148	1.05807	0.985285	0.430806	0.41537	0.384914	0.933725	1.00703	1.02243	1.00956	1.00512	1.09089		Null hypothesis	IC50 same for all data sets
1.37174	0.996234	0.98321	0.987674	0.196334	0.202202	0.166784	1.03312	1.02454	0.999859	1.02986	1.04563	1.03319		Alternative hypothesis	IC50 different for at least one data set
4.11523	1.03109	0.974508	1.02582	0.0766366	0.146818	0.0660148	0.949743	0.799288	0.940589	1.06796	1.05972	1.06066		P value	<0.0001
12.3457	0.985712	0.907323	0.902517	0.0491249	0.0462937	0.00420575	0.746589	0.722486	0.759008	0.983604	0.929474	0.946512		Conclusion (alpha = 0.05)	Reject null hypothesis
37.037	0.695415	0.70848	0.620956	0.0265783	0.0201799	0.00981603	0.385176	0.33062	0.377195	0.709413	0.71371	0.65614		Preferred model	IC50 different for at least one data set
111.111	0.218143	0.264141	0.23019	0.0056651	0.00160284	-0.0143274	0.0694097	0.0787304	0.0344145	0.231665	0.21253	0.205876		F (DFn, DFd)	1350 (1, 66)
333.333	0.0290913	0.0484494	0.029659	-0.0054685	-0.0104967	-0.0301273	0.0140434	0.0138907	0.0486067	0.0215086	0.00854245	0.0220979
1000	-0.0025695	0.0199787	0.0162439	-0.0003961	-0.0019007	-0.0141356	0.0197586	0.0404219	0.00011147	0.00481565	0.0196122	0.00385096		no NUDT5 vs L217A/K218A	Global (shared)
														Comparison of Fits
														Null hypothesis	IC50 same for all data sets
														Alternative hypothesis	IC50 different for at least one data set
														P value	<0.0001
														Conclusion (alpha = 0.05)	Reject null hypothesis
														Preferred model	IC50 different for at least one data set
														F (DFn, DFd)	157.6 (1, 66)
														no NUDT5 vs dC	Global (shared)		no NUDT5 vs dC
														Comparison of Fits	Can't calculate		95% CI (profile likelihood)
														Null hypothesis	IC50 same for all data sets		IC50	52.69 to 60.88	51.83 to 62.33
														Alternative hypothesis	IC50 different for at least one data set		logIC50	1.722 to 1.784	1.715 to 1.795
														P value
														Conclusion (alpha = 0.05)	Simpler model fits better
														Preferred model	IC50 same for all data sets
														F (DFn, DFd)
